# Supplementary material for: Enhanced futures price-spread forecasting based on an attention-driven optimized LSTM network: integrating an improved grey wolf optimizer algorithm for enhanced accuracy
Source: PeerJ Comput Sci. 2025 Jun 2;11:e2865. doi: 10.7717/peerj-cs.2865 (PMC12192826; doi:10.7717/peerj-cs.2865)
Supplement: Supplemental Information 1 [file peerj-cs-11-2865-s001.zip]

Archive with 9 entries (8 files):
- cecrun.py
- optimizer/
- optimizer/cs.py
- optimizer/gwo.py
- optimizer/gwonew.py
- optimizer/ics_zoa.py
- optimizer/ssa.py
- optimizer/woa.py
- optimizer/zoa.py
