# Supplementary material for: Enhanced futures price-spread forecasting based on an attention-driven optimized LSTM network: integrating an improved grey wolf optimizer algorithm for enhanced accuracy
Source: PeerJ Comput Sci. 2025 Jun 2;11:e2865. doi: 10.7717/peerj-cs.2865 (PMC12192826; doi:10.7717/peerj-cs.2865)
Supplement: Supplemental Information 1 [file peerj-cs-11-2865-s001.zip › optimizer/gwo.py]

import numpy
import random
import math
from sympy import isprime
import opfunu


def get_cec_fun(func_num, dim):
    func = opfunu.get_functions_by_classname(func_num)[0](ndim=dim)
    return func


class gwo:
    def __init__(self, func_num, dim, epoch=6, pop_size=6):
        self.epoch = epoch
        self.pop_size = pop_size
        self.func = get_cec_fun(func_num, dim)
        self.dim = dim
        self.lb = list(self.func.lb)
        self.ub = list(self.func.ub)

    def search(self, folder_path=None):


        Alpha_pos = numpy.zeros(self.dim)
        Alpha_score = float("inf")

        Beta_pos = numpy.zeros(self.dim)
        Beta_score = float("inf")

        Delta_pos = numpy.zeros(self.dim)
        Delta_score = float("inf")

        if not isinstance(self.lb, list):
            lb = [self.lb] * self.dim
        if not isinstance(self.ub, list):
            ub = [self.ub] * self.dim

        Positions = numpy.zeros((self.pop_size, self.dim))
        for i in range(self.dim):
            Positions[:, i] = numpy.random.uniform(0, 1, self.pop_size) * (self.ub[i] - self.lb[i]) + self.lb[i]

        Convergence_curve = numpy.zeros(self.epoch)

        for l in range(0, self.epoch):
            for i in range(0, self.pop_size):
                for j in range(self.dim):
                    Positions[i, j] = numpy.clip(Positions[i, j], self.lb[j], self.ub[j])

                fitness = self.fun(Positions[i, :])

                if fitness < Alpha_score:
                    Alpha_score = fitness
                    Alpha_pos = Positions[i, :].copy()

                if fitness > Alpha_score and fitness < Beta_score:
                    Beta_score = fitness
                    Beta_pos = Positions[i, :].copy()

                if fitness > Alpha_score and fitness > Beta_score and fitness < Delta_score:
                    Delta_score = fitness
                    Delta_pos = Positions[i, :].copy()

            a = 2 - l * ((2) / self.epoch)

            for i in range(0, self.pop_size):
                for j in range(0, self.dim):
                    r1 = random.random()
                    r2 = random.random()

                    A1 = 2 * a * r1 - a
                    C1 = 2 * r2
                    D_alpha = abs(C1 * Alpha_pos[j] - Positions[i, j])
                    X1 = Alpha_pos[j] - A1 * D_alpha

                    r1 = random.random()
                    r2 = random.random()

                    A2 = 2 * a * r1 - a
                    C2 = 2 * r2
                    D_beta = abs(C2 * Beta_pos[j] - Positions[i, j])
                    X2 = Beta_pos[j] - A2 * D_beta

                    r1 = random.random()
                    r2 = random.random()

                    A3 = 2 * a * r1 - a
                    C3 = 2 * r2
                    D_delta = abs(C3 * Delta_pos[j] - Positions[i, j])
                    X3 = Delta_pos[j] - A3 * D_delta

                    Positions[i, j] = (X1 + X2 + X3) / 3
            Convergence_curve[l] = Alpha_score
        min_epoch = numpy.where(Convergence_curve == Alpha_score)[0][0]+1

        if folder_path is not None:
            f = open(folder_path + 'fitness.txt', 'a')
            f.write('**************************** start search ***********************************')
            f.write('fitness:{}'.format(Convergence_curve))
            f.write('\n')
            f.write('\n')
            f.close()
        return Alpha_pos, Alpha_score, min_epoch


    def fun(self, x):
        t = self.func.evaluate(x)
        return t

    def cec_fun_best(self):
        return self.func.x_global, self.func.f_global, self.func.n_fe
