# Supplementary material for: Enhanced futures price-spread forecasting based on an attention-driven optimized LSTM network: integrating an improved grey wolf optimizer algorithm for enhanced accuracy
Source: PeerJ Comput Sci. 2025 Jun 2;11:e2865. doi: 10.7717/peerj-cs.2865 (PMC12192826; doi:10.7717/peerj-cs.2865)
Supplement: Supplemental Information 1 [file peerj-cs-11-2865-s001.zip › optimizer/gwonew.py]

import numpy as np
import random
import math
from sympy import isprime
import opfunu

def get_cec_fun(func_num, dim):
    func = opfunu.get_functions_by_classname(func_num)[0](ndim=dim)
    return func

class GWO:
    def __init__(self, func_num, dim, epoch=6, pop_size=6):
        self.epoch = epoch
        self.pop_size = pop_size
        self.func = get_cec_fun(func_num, dim)
        self.dim = dim
        self.lb = list(self.func.lb)
        self.ub = list(self.func.ub)

    def initial(self):
        x = np.zeros([self.pop_size, self.dim])
        x0 = np.random.random()
        a = 0.7
        for i in range(self.pop_size):
            for j in range(self.dim):
                if x0 < a:
                    x_val = x0 / a
                else:
                    x_val = (1 - x0) / (1 - a)
                x[i, j] = x_val * (self.ub[j] - self.lb[j]) + self.lb[j]
                x0 = x_val
        return x

    def init_pop(self):
        p = np.zeros((self.pop_size, self.dim))
        prime_number_min = self.dim * 2 + 3
        while not isprime(prime_number_min):
            prime_number_min += 1
        for i in range(self.pop_size):
            for j in range(self.dim):
                r = np.mod(2 * np.cos(2 * np.pi * (j + 1) / prime_number_min) * (i + 1), 1)
                p[i, j] = self.lb[j] + r * (self.ub[j] - self.lb[j])
        return p

    def initialize_nest(self):
        nest = np.zeros((self.pop_size, self.dim))
        for i in range(self.pop_size):
            for j in range(self.dim):
                x = np.random.random()
                nest[i, j] = self.lb[j] + (self.ub[j] - self.lb[j]) * self.tent_map(x)
        return nest

    @staticmethod
    def tent_map(x, a=1.8):
        if x < 0.5:
            return a * x
        else:
            return a * (1 - x)

    def search(self, folder_path=None):

        Best_pos = np.zeros(self.dim)
        Best_score = float("inf")

        All = np.zeros((self.pop_size, self.dim + 1))
        Positions_X1 = np.zeros((self.pop_size, self.dim))
        Positions_X2 = np.zeros((self.pop_size, self.dim))


        Positions = self.init_pop()

        Convergence_curve = np.zeros(self.epoch)

        for l in range(0, self.epoch):
            for i in range(0, int(self.pop_size)):
                fitness_1 = self.fun(Positions[i, :])
                All[i, 0:self.dim] = Positions[i, :].copy()
                All[i, self.dim] = fitness_1

            All = All[np.argsort(All[:, self.dim])]
            if All[0, self.dim] < Best_score:
                Best_score = All[0, self.dim]
                Best_pos = All[0, 0:self.dim].copy()
            Alpha_score = All[0, self.dim]
            Alpha_pos = All[0, 0:self.dim].copy()
            Beta_score = All[1, self.dim]
            Beta_pos = All[1, 0:self.dim].copy()
            Delta_score = All[2, self.dim]
            Delta_pos = All[2, 0:self.dim].copy()
            Worst_score = All[self.pop_size - 1, self.dim]
            Worst_pos = All[self.pop_size - 1, 0:self.dim].copy()

            pi = math.pi
            a = 1 + math.sin((pi / 2) + pi * (l / self.epoch))
            for i in range(0, self.pop_size):
                r1 = random.random()
                r2 = random.random()
                A1 = 2 * a * r1 - a
                C1 = 2 * r2
                D_alpha = abs(C1 * Alpha_pos - All[i, 0:self.dim])
                X1 = Alpha_pos - A1 * D_alpha

                r1 = random.random()
                r2 = random.random()
                A2 = 2 * a * r1 - a
                C2 = 2 * r2
                D_beta = abs(C2 * Beta_pos - All[i, 0:self.dim])
                X2 = Beta_pos - A2 * D_beta

                r1 = random.random()
                r2 = random.random()
                A3 = 2 * a * r1 - a
                C3 = 2 * r2
                D_delta = abs(C3 * Delta_pos - All[i, 0:self.dim])
                X3 = Delta_pos - A3 * D_delta

                r1 = random.random()
                r2 = random.random()
                A4 = 2 * a * r1 - a
                C4 = 2 * r2
                D_Best = abs(C4 * Best_pos - All[i, 0:self.dim])
                X4 = Best_pos - A4 * D_Best

                gama = 1E-16
                W1 = abs(X1) / (abs(X1) + abs(X2) + abs(X3) + abs(X4) + gama)
                W2 = abs(X2) / (abs(X1) + abs(X2) + abs(X3) + abs(X4) + gama)
                W3 = abs(X3) / (abs(X1) + abs(X2) + abs(X3) + abs(X4) + gama)
                W4 = abs(X4) / (abs(X1) + abs(X2) + abs(X3) + abs(X4) + gama)
                Positions_X1[i] = (W1 * X1 + W2 * X2 + W3 * X3 + W4 * X4) * (1 - (l / self.epoch)) / 4 + X4 * (l / self.epoch) 

                tt = -(l / self.epoch) + 1
                if tt != -1 and tt != 1:
                    a = math.atanh(tt)
                else:
                    a = 1
                b = 1 - l / self.epoch
                vb = 2*a*np.random.random([1, self.dim])-a
                vc = 2*b*np.random.random([1, self.dim])-b
                r_A = random.randint(0, self.pop_size - 1)
                r_B = random.randint(0, self.pop_size - 1)
                r_choice = random.random()
                r = random.random()

                if (i <= int(self.pop_size / 2)):
                    mid_log = math.log((Best_score - All[i, self.dim]) / (Best_score - Worst_score + 10E-8) + 1)
                    w = 1 + r * mid_log
                    Positions_X2[i, :] = Best_pos + vb * (w * All[r_A, 0:self.dim] - All[r_B, 0:self.dim])
                    r_forehalf = random.random()
                    if r_forehalf > 0.5:
                        Positions[i, :] = Positions_X1[i, :]
                    else:
                        Positions[i, :] = Positions_X2[i, :]
                else:
                    mid_log = math.log((Best_score - All[i, self.dim]) / (Best_score - Worst_score + 10E-8) + 1)
                    w = 1 - r * mid_log
                    Positions_X1[i, :] = vc * All[i, 0:self.dim]
                    Positions_X2[i, :] = Best_pos + vb * (w * All[r_A, 0:self.dim] - All[r_B, 0:self.dim])

                    if r_choice > 0.5:
                        if r_choice > 0.75:
                            Positions[i, :] = Positions_X1[i, :]
                        else:
                            Positions[i, :] = Positions_X2[i, :]
                    else:
                        for j in range(self.dim):
                            Positions[i, j] = random.random() * (self.ub[j] - self.lb[j]) + self.lb[j]
                Positions = self.BorderCheck(Positions)

            Convergence_curve[l] = Best_score
        convergences = np.asarray(Convergence_curve)
        min_epoch = np.where(convergences == Best_score)[0][0]+1

        if folder_path is not None:
            f = open(folder_path + 'fitness.txt', 'a')
            f.write('**************************** start search ***********************************')
            f.write('fitness:{}'.format(convergences))
            f.write('\n')
            f.write('\n')
            f.close()
        return Best_pos, Best_score, min_epoch

    def fun(self, x):
        t = self.func.evaluate(x)
        return t

    def cec_fun_best(self):
        return self.func.x_global, self.func.f_global, self.func.n_fe


    def BorderCheck(self, X):
        for i in range(self.pop_size):
            for j in range(self.dim):
                if X[i, j] > self.ub[j] or X[i, j] < self.lb[j] or X[i, j] == self.ub[j] or X[i, j] == self.lb[j]:
                    X[i, j] = random.uniform(self.lb[j], self.ub[j])
        return X
