# Supplementary material for: Enhanced futures price-spread forecasting based on an attention-driven optimized LSTM network: integrating an improved grey wolf optimizer algorithm for enhanced accuracy
Source: PeerJ Comput Sci. 2025 Jun 2;11:e2865. doi: 10.7717/peerj-cs.2865 (PMC12192826; doi:10.7717/peerj-cs.2865)
Supplement: Supplemental Information 1 [file peerj-cs-11-2865-s001.zip › optimizer/ssa.py]

from mealpy.swarm_based.SSA import BaseSSA
import opfunu
import numpy as np


class ssa:
    def __init__(self, func_num, dim, epoch=10000, pop_size=50, ST=0.8, PD=0.2, SD=0.1):
        funcs = opfunu.get_functions_by_classname(func_num)
        self.func = funcs[0](ndim=dim)
        self.optim = BaseSSA(epoch, pop_size, ST, PD, SD)
        self.problem_dict = {
            "fit_func": self.cec_fun,
            "lb": self.func.lb.tolist(),
            "ub": self.func.ub.tolist(),
            "minmax": "min",
            "verbose": False,
            # "save_population": True  # To be able to draw the trajectory figure
        }

    def cec_fun(self, x):
        F = self.func.evaluate(x)
        return F

    def cec_fun_best(self):
        return self.func.x_global, self.func.f_global, self.func.n_fe

    def search(self, folder_path=None):
        best_position, best_fitness = self.optim.solve(self.problem_dict)
        min_epoch = np.where(self.optim.history.list_global_best_fit == best_fitness)[0][0]+1
        if folder_path is not None:
            f = open(folder_path + 'fitness.txt', 'a')
            f.write('**************************** start search ***********************************')
            f.write('fitness:{}'.format(self.optim.history.list_global_best_fit))
            f.write('\n')
            f.write('fitness:{}'.format(self.optim.history.list_global_best))
            f.write('\n')
            f.close()

        return best_position, best_fitness, min_epoch
