# Supplementary material for: Enhanced futures price-spread forecasting based on an attention-driven optimized LSTM network: integrating an improved grey wolf optimizer algorithm for enhanced accuracy
Source: PeerJ Comput Sci. 2025 Jun 2;11:e2865. doi: 10.7717/peerj-cs.2865 (PMC12192826; doi:10.7717/peerj-cs.2865)
Supplement: Supplemental Information 1 [file peerj-cs-11-2865-s001.zip › optimizer/woa.py]

import numpy as np
import opfunu  
import random


def get_cec_fun(func_num, dim):
    func = opfunu.get_functions_by_classname(func_num)[0](ndim=dim)
    return func


class woa:
    def __init__(self, func_num, dim, b=1, pop_size=4, epoch=6):
        self.func = get_cec_fun(func_num, dim)
        self.lb = list(self.func.lb)
        self.ub = list(self.func.ub)
        self.p_num = dim
        self.pop_size = pop_size
        self.item = epoch
        self.b = b
        self.X = np.random.uniform(0, 1, (pop_size, dim)) * (self.ub - self.lb) + self.lb
        self.gBest_score = np.inf
        self.gBest_curve = np.zeros(epoch)
        self.gBest_X = np.zeros(dim)

        self.lb = list(self.func.lb)
        self.ub = list(self.func.ub)

        def opt(self):
            t = 0
            while t < self.max_iter:
                print('itr: ' + str(t))
                for i in range(self.whale_num):
                    self.X[i, :] = np.clip(self.X[i, :], self.LB, self.UB)
                    fitness = self.get_best_nest(self.X[i, :])
                    if fitness <= self.gBest_score:
                        self.gBest_score = fitness
                        self.gBest_X = self.X[i, :].copy()
                print('self.gBest_score: ', self.gBest_score)
                print('self.gBest_X: ', self.gBest_X)
                a = 2 * (self.max_iter - t) / self.max_iter
                for i in range(self.whale_num):
                    p = np.random.uniform()
                    R1 = np.random.uniform()
                    R2 = np.random.uniform()
                    A = 2 * a * R1 - a
                    C = 2 * R2
                    l = 2 * np.random.uniform() - 1
                    if p >= 0.5:
                        D = abs(self.gBest_X - self.X[i, :])
                        self.X[i, :] = D * np.exp(self.b * l) * np.cos(2 * np.pi * l) + self.gBest_X
                    else:
                        if abs(A) < 1:
                            D = abs(C * self.gBest_X - self.X[i, :])

    def cec_fun_best(self):
        return self.func.x_global, self.func.f_global, self.func.n_fe

    def fun(self, x):
        t = self.func.evaluate(x)
        return t

    @staticmethod
    def tent_map(x, a=1.8):
        if x < 0.5:
            return a * x
        else:
            return a * (1 - x)

    def initialize_nest(self):
        nest = np.zeros((self.pop_size, self.p_num))
        for i in range(self.pop_size):
            for j in range(self.p_num):
                x = np.random.random()
                nest[i, j] = self.lb[j] + (self.ub[j] - self.lb[j]) * self.tent_map(x)
        return nest


    def get_best_nest(self, nest, new_nest, fitness):
        tempnest = np.copy(nest)
        for j in range(0, self.pop_size):
            fnew = self.fun(new_nest[j, :])
            if fnew <= fitness[j]:
                fitness[j] = fnew
                tempnest[j, :] = new_nest[j, :]
        fmin = min(fitness)
        K = np.argmin(fitness)
        bestnest = tempnest[K, :]
        return fmin, bestnest, tempnest, fitness


    def empty_nests(self, nest, pa):
        K = np.random.uniform(0, 1, (self.pop_size, self.p_num)) > pa
        stepsize = random.random() * (nest[np.random.permutation(self.pop_size), :] - nest[np.random.permutation(self.pop_size), :])
        tempnest = nest + stepsize * K
        return tempnest

    @staticmethod
    def discovery_probability(pa_min, pa_max, alpha, beta, lam):
        pa = pa_min + (pa_max - pa_min) * random.random() - lam * np.random.gamma(alpha, beta)
        return pa
