# Supplementary material for: Enhanced futures price-spread forecasting based on an attention-driven optimized LSTM network: integrating an improved grey wolf optimizer algorithm for enhanced accuracy
Source: PeerJ Comput Sci. 2025 Jun 2;11:e2865. doi: 10.7717/peerj-cs.2865 (PMC12192826; doi:10.7717/peerj-cs.2865)
Supplement: Supplemental Information 2 [file peerj-cs-11-2865-s002.zip › raw data/Rebar_and_HRC_spread_data.csv]

date	open	high	low	macd	dea	dif	rate	close
2020/12/4 21:00	-268	-268	-268	0	0	0	0	-268
2020/12/4 21:01	-264	-263	-275	-0.89	-0.11	-0.56	-0.0417	-275
2020/12/4 21:02	-274	-273	-281	-2.04	-0.37	-1.39	-0.0219	-280
2020/12/4 21:03	-279	-274	-280	-2.01	-0.62	-1.62	0.0143	-275
2020/12/4 21:04	-274	-274	-279	-2.13	-0.88	-1.95	-0.0109	-277
2020/12/4 21:05	-279	-277	-280	-2.2	-1.16	-2.26	0.0036	-278
2020/12/4 21:06	-278	-276	-282	-2.37	-1.46	-2.64	-0.0072	-280
2020/12/4 21:07	-279	-275	-281	-1.94	-1.7	-2.67	0.0072	-277
2020/12/4 21:08	-277	-274	-279	-1.15	-1.84	-2.42	0.0108	-274
2020/12/4 21:09	-274	-273	-276	-0.44	-1.9	-2.12	0.0036	-273
2020/12/4 21:10	-273	-272	-277	-0.32	-1.94	-2.1	-0.011	-276
2020/12/4 21:11	-276	-275	-279	-0.32	-1.98	-2.14	-0.0036	-277
2020/12/4 21:12	-277	-275	-279	-0.26	-2.01	-2.14	0	-277
2020/12/4 21:13	-278	-274	-278	-0.18	-2.03	-2.12	0.0036	-277
2020/12/4 21:14	-277	-275	-279	-0.08	-2.04	-2.08	0	-277
2020/12/4 21:15	-277	-277	-280	-0.1	-2.06	-2.11	-0.0036	-278
2020/12/4 21:16	-278	-275	-279	0.05	-2.05	-2.02	0.0036	-277
2020/12/4 21:17	-277	-276	-279	0.18	-2.03	-1.94	0	-277
2020/12/4 21:18	-277	-273	-278	0.55	-1.96	-1.68	0.0072	-275
2020/12/4 21:19	-275	-273	-277	0.91	-1.84	-1.39	0.0036	-274
2020/12/4 21:20	-274	-272	-275	1.13	-1.7	-1.14	0	-274
2020/12/4 21:21	-274	-272	-275	1.23	-1.55	-0.93	0	-274
2020/12/4 21:22	-274	-273	-277	1.01	-1.42	-0.92	-0.0073	-276
2020/12/4 21:23	-277	-275	-278	0.84	-1.32	-0.9	0.0036	-276
2020/12/4 21:24	-276	-275	-278	0.59	-1.25	-0.95	-0.0036	-277
2020/12/4 21:25	-276	-275	-278	0.55	-1.18	-0.9	0	-276
2020/12/4 21:26	-276	-276	-279	0.26	-1.14	-1.01	-0.0072	-278
2020/12/4 21:27	-278	-276	-278	0.22	-1.12	-1.01	0.0036	-277
2020/12/4 21:28	-276	-275	-278	0.2	-1.09	-1	-0.0036	-277
2020/12/4 21:29	-277	-275	-278	0.19	-1.07	-0.97	0	-277
2020/12/4 21:30	-277	-274	-278	0.2	-1.04	-0.94	0	-277
2020/12/4 21:31	-277	-276	-279	0.09	-1.03	-0.99	-0.0036	-278
2020/12/4 21:32	-278	-277	-279	0.03	-1.03	-1.01	0	-278
2020/12/4 21:33	-279	-276	-279	0.01	-1.03	-1.02	0.0036	-278
2020/12/4 21:34	-278	-275	-279	0.02	-1.03	-1.02	0	-278
2020/12/4 21:35	-278	-274	-278	0.04	-1.02	-1	0	-278
2020/12/4 21:36	-278	-274	-278	0.45	-0.96	-0.74	0.0108	-275
2020/12/4 21:37	-275	-274	-276	0.71	-0.88	-0.52	0	-275
2020/12/4 21:38	-275	-273	-275	0.84	-0.77	-0.35	0	-275
2020/12/4 21:39	-274	-272	-276	1.28	-0.61	0.03	0.0073	-272
2020/12/4 21:40	-273	-272	-274	1.37	-0.44	0.25	0	-273
2020/12/4 21:41	-273	-271	-278	0.73	-0.35	0.02	-0.0183	-278
2020/12/4 21:42	-278	-277	-280	0.42	-0.29	-0.09	0.0036	-277
2020/12/4 21:43	-277	-275	-278	0.34	-0.25	-0.08	0.0036	-276
2020/12/4 21:44	-276	-275	-278	0.15	-0.23	-0.16	-0.0036	-277
2020/12/4 21:45	-277	-277	-279	0.02	-0.23	-0.22	0	-277
2020/12/4 21:46	-277	-276	-279	-0.05	-0.24	-0.27	0	-277
2020/12/4 21:47	-277	-276	-279	-0.35	-0.28	-0.46	-0.0072	-279
2020/12/4 21:48	-278	-277	-279	-0.38	-0.33	-0.52	0	-278
2020/12/4 21:49	-279	-275	-281	0.01	-0.33	-0.33	0.0143	-275
2020/12/4 21:50	-275	-274	-278	-0.13	-0.35	-0.41	-0.0109	-278
2020/12/4 21:51	-278	-274	-278	0.18	-0.32	-0.23	0.0108	-275
2020/12/4 21:52	-275	-273	-278	0.12	-0.31	-0.25	-0.0073	-277
2020/12/4 21:53	-277	-274	-278	0.08	-0.3	-0.26	0	-277
2020/12/4 21:54	-277	-274	-282	0.44	-0.24	-0.02	0.0108	-274
2020/12/4 21:55	-275	-274	-278	0.39	-0.19	0	-0.0036	-276
2020/12/4 21:56	-276	-274	-283	0.34	-0.15	0.02	0	-276
2020/12/4 21:57	-276	-275	-280	-0.09	-0.16	-0.2	-0.0109	-279
2020/12/4 21:58	-279	-275	-283	0.16	-0.14	-0.06	0.0143	-275
2020/12/4 21:59	-274	-271	-276	0.82	-0.04	0.37	0.0109	-271
2020/12/4 22:00	-272	-270	-277	0.43	0.02	0.23	-0.0184	-277
2020/12/4 22:01	-275	-269	-279	0.93	0.13	0.59	0.0145	-271
2020/12/4 22:02	-271	-269	-277	0.68	0.22	0.55	-0.0148	-275
2020/12/4 22:03	-275	-270	-276	0.99	0.34	0.83	0.0145	-271
2020/12/4 22:04	-270	-270	-276	0.49	0.4	0.65	-0.0222	-276
2020/12/4 22:05	-275	-273	-277	0.27	0.44	0.57	0	-275
2020/12/4 22:06	-276	-273	-278	-0.14	0.42	0.35	-0.0036	-277
2020/12/4 22:07	-277	-275	-279	-0.53	0.35	0.09	-0.0036	-278
2020/12/4 22:08	-276	-275	-279	-0.62	0.27	-0.04	-0.0036	-277
2020/12/4 22:09	-277	-276	-280	-0.91	0.16	-0.3	-0.0072	-279
2020/12/4 22:10	-279	-276	-281	-0.92	0.04	-0.41	0.0036	-278
2020/12/4 22:11	-278	-275	-280	-0.62	-0.03	-0.34	0.0072	-276
2020/12/4 22:12	-276	-275	-278	-0.65	-0.11	-0.44	-0.0072	-278
2020/12/4 22:13	-278	-277	-280	-0.77	-0.21	-0.59	-0.0036	-279
2020/12/4 22:14	-280	-278	-280	-0.92	-0.33	-0.79	0	-280
2020/12/4 22:15	-279	-274	-280	-0.58	-0.4	-0.69	0.0072	-277
2020/12/4 22:16	-277	-276	-280	-0.33	-0.44	-0.61	0	-277
2020/12/4 22:17	-277	-275	-279	0.11	-0.43	-0.37	0.0072	-275
2020/12/4 22:18	-275	-275	-280	0	-0.43	-0.43	-0.0109	-278
2020/12/4 22:19	-278	-276	-281	-0.19	-0.45	-0.54	-0.0036	-279
2020/12/4 22:20	-279	-276	-280	-0.03	-0.45	-0.47	0.0072	-277
2020/12/4 22:21	-277	-275	-285	-0.43	-0.51	-0.72	-0.0144	-281
2020/12/4 22:22	-279	-276	-282	-0.14	-0.52	-0.6	0.0072	-277
2020/12/4 22:23	-277	-274	-278	0.44	-0.47	-0.25	0.0108	-274
2020/12/4 22:24	-275	-275	-277	0.53	-0.4	-0.14	-0.0036	-276
2020/12/4 22:25	-276	-274	-276	0.7	-0.32	0.03	0.0036	-275
2020/12/4 22:26	-275	-274	-277	0.77	-0.22	0.17	0	-275
2020/12/4 22:27	-276	-275	-277	0.66	-0.14	0.19	0	-276
2020/12/4 22:28	-277	-275	-278	0.42	-0.08	0.13	0	-277
2020/12/4 22:29	-277	-276	-278	0.26	-0.05	0.08	0	-277
2020/12/4 22:30	-277	-275	-279	0.39	0	0.19	0.0072	-275
2020/12/4 22:31	-276	-274	-278	0.08	0.01	0.04	-0.0072	-278
2020/12/4 22:32	-278	-277	-278	-0.13	-0.01	-0.07	0	-278
2020/12/4 22:33	-279	-278	-282	-0.63	-0.09	-0.4	-0.0072	-281
2020/12/4 22:34	-281	-278	-283	-0.78	-0.19	-0.58	0.0036	-280
2020/12/4 22:35	-279	-274	-279	-0.32	-0.23	-0.39	0.0108	-276
2020/12/4 22:36	-276	-270	-278	0.62	-0.15	0.16	0.0181	-271
2020/12/4 22:37	-272	-266	-273	1.82	0.08	0.99	0.0221	-266
2020/12/4 22:38	-268	-265	-269	2.23	0.36	1.47	0	-268
2020/12/4 22:39	-267	-265	-270	2.1	0.62	1.67	-0.0112	-270
2020/12/4 22:40	-269	-267	-271	1.9	0.86	1.81	-0.0037	-270
2020/12/4 22:41	-271	-268	-271	1.78	1.08	1.97	0.0074	-269
2020/12/4 22:42	-269	-267	-270	1.6	1.28	2.08	0	-269
2020/12/4 22:43	-269	-268	-270	1.5	1.47	2.22	0.0037	-268
2020/12/4 22:44	-268	-268	-270	1.21	1.62	2.23	-0.0037	-269
2020/12/4 22:45	-269	-269	-272	0.55	1.69	1.97	-0.0112	-272
2020/12/4 22:46	-272	-269	-272	0.33	1.73	1.9	0.0074	-270
2020/12/4 22:47	-270	-267	-270	0.4	1.78	1.98	0.0074	-268
2020/12/4 22:48	-268	-268	-270	0.14	1.8	1.87	-0.0075	-270
2020/12/4 22:49	-270	-268	-271	0.06	1.81	1.84	0.0037	-269
2020/12/4 22:50	-269	-268	-270	0.1	1.82	1.87	0.0037	-268
2020/12/4 22:51	-268	-268	-271	-0.29	1.78	1.64	-0.0112	-271
2020/12/4 22:52	-271	-268	-271	-0.3	1.74	1.59	0.0074	-269
2020/12/4 22:53	-269	-267	-270	-0.32	1.7	1.54	0	-269
2020/12/4 22:54	-269	-268	-271	-0.48	1.64	1.4	-0.0037	-270
2020/12/4 22:55	-270	-267	-270	-0.33	1.6	1.44	0.0074	-268
2020/12/4 22:56	-268	-267	-269	-0.37	1.56	1.37	-0.0037	-269
2020/12/4 22:57	-268	-262	-268	0.1	1.57	1.62	0.0112	-265
2020/12/4 22:58	-265	-264	-268	0.24	1.6	1.72	-0.0038	-266
2020/12/4 22:59	-267	-265	-268	0.28	1.64	1.78	0.0037	-266
2020/12/4 23:00	-266	-265	-271	-0.25	1.6	1.48	-0.015	-270
2020/12/4 23:01	-268	-268	-268	-0.34	1.56	1.39	0	-268
2020/12/4 9:01	-268	-267	-275	-0.53	1.5	1.23	-0.0037	-269
2020/12/4 9:02	-269	-265	-271	-0.4	1.45	1.24	0.0074	-267
2020/12/4 9:03	-266	-264	-270	-0.45	1.39	1.16	-0.0075	-268
2020/12/4 9:04	-269	-268	-271	-0.74	1.3	0.93	-0.0037	-270
2020/12/4 9:05	-270	-269	-272	-0.78	1.2	0.81	0.0037	-269
2020/12/4 9:06	-269	-264	-271	-0.27	1.17	1.03	0.0149	-265
2020/12/4 9:07	-265	-259	-266	0.29	1.2	1.35	0.0075	-263
2020/12/4 9:08	-262	-259	-266	0.36	1.25	1.43	-0.0115	-265
2020/12/4 9:09	-266	-264	-268	0.1	1.26	1.31	-0.0038	-267
2020/12/4 9:10	-266	-266	-269	-0.35	1.22	1.04	-0.0113	-269
2020/12/4 9:11	-268	-267	-270	-0.5	1.15	0.9	0	-268
2020/12/4 9:12	-268	-268	-271	-0.72	1.06	0.7	-0.0037	-269
2020/12/4 9:13	-268	-267	-271	-1.1	0.93	0.38	-0.0112	-271
2020/12/4 9:14	-271	-266	-271	-0.91	0.81	0.36	0.0111	-268
2020/12/4 9:15	-268	-264	-268	-0.5	0.75	0.5	0.0075	-266
2020/12/4 9:16	-266	-264	-267	-0.11	0.74	0.68	0.0038	-265
2020/12/4 9:17	-265	-263	-266	0.26	0.77	0.9	0.0038	-264
2020/12/4 9:18	-264	-263	-267	0.08	0.78	0.82	-0.0114	-267
2020/12/4 9:19	-267	-265	-271	-0.05	0.77	0.75	0	-267
2020/12/4 9:20	-267	-264	-269	-0.27	0.74	0.6	-0.0037	-268
2020/12/4 9:21	-269	-265	-269	-0.28	0.7	0.56	0.0074	-267
2020/12/4 9:22	-267	-265	-268	-0.41	0.65	0.44	-0.0037	-268
2020/12/4 9:23	-268	-264	-268	-0.1	0.64	0.59	0.0112	-265
2020/12/4 9:24	-265	-264	-267	0.08	0.65	0.69	0	-265
2020/12/4 9:25	-265	-264	-267	0.06	0.66	0.68	-0.0038	-266
2020/12/4 9:26	-266	-264	-267	-0.1	0.64	0.59	-0.0038	-267
2020/12/4 9:27	-267	-264	-268	-0.08	0.63	0.59	0.0037	-266
2020/12/4 9:28	-267	-266	-268	-0.2	0.61	0.51	0	-267
2020/12/4 9:29	-267	-266	-268	-0.41	0.56	0.35	-0.0037	-268
2020/12/4 9:30	-267	-266	-269	-0.52	0.49	0.23	-0.0037	-268
2020/12/4 9:31	-268	-266	-269	-0.45	0.44	0.21	0.0037	-267
2020/12/4 9:32	-268	-265	-268	-0.26	0.4	0.27	0.0075	-266
2020/12/4 9:33	-267	-264	-268	-0.01	0.4	0.4	0.0075	-265
2020/12/4 9:34	-265	-263	-267	0.02	0.4	0.41	-0.0038	-266
2020/12/4 9:35	-266	-263	-267	0.15	0.42	0.5	0.0038	-265
2020/12/4 9:36	-264	-263	-266	0.09	0.43	0.48	-0.0076	-266
2020/12/4 9:37	-265	-263	-266	0.3	0.47	0.62	0.0038	-264
2020/12/4 9:38	-264	-263	-266	0.27	0.51	0.64	-0.0038	-265
2020/12/4 9:39	-265	-263	-267	0.11	0.52	0.57	-0.0038	-266
2020/12/4 9:40	-266	-263	-266	0.24	0.55	0.67	0.0075	-264
2020/12/4 9:41	-264	-262	-265	0.31	0.59	0.74	0	-264
2020/12/4 9:42	-264	-263	-268	-0.06	0.58	0.55	-0.0114	-267
2020/12/4 9:43	-267	-266	-268	-0.3	0.54	0.39	0	-267
2020/12/4 9:44	-268	-266	-271	-0.83	0.44	0.02	-0.0075	-270
2020/12/4 9:45	-270	-270	-272	-1.25	0.28	-0.34	-0.0037	-271
2020/12/4 9:46	-271	-270	-273	-1.58	0.08	-0.71	-0.0037	-272
2020/12/4 9:47	-272	-266	-272	-1.07	-0.05	-0.59	0.0184	-267
2020/12/4 9:48	-266	-266	-268	-0.82	-0.15	-0.56	-0.0075	-268
2020/12/4 9:49	-268	-266	-268	-0.49	-0.21	-0.46	0.0037	-267
2020/12/4 9:50	-268	-266	-269	-0.38	-0.26	-0.45	0	-268
2020/12/4 9:51	-268	-266	-270	-0.29	-0.3	-0.44	0	-268
2020/12/4 9:52	-268	-268	-271	-0.34	-0.34	-0.51	-0.0037	-269
2020/12/4 9:53	-269	-268	-271	-0.34	-0.38	-0.56	0	-269
2020/12/4 9:54	-269	-267	-269	-0.07	-0.39	-0.43	0.0074	-267
2020/12/4 9:55	-267	-267	-269	0.12	-0.38	-0.32	0	-267
2020/12/4 9:56	-267	-266	-270	0.1	-0.37	-0.31	-0.0037	-268
2020/12/4 9:57	-269	-267	-270	0.1	-0.35	-0.3	0.0037	-268
2020/12/4 9:58	-268	-267	-270	-0.03	-0.36	-0.37	-0.0037	-269
2020/12/4 9:59	-269	-266	-269	0.28	-0.32	-0.18	0.0112	-266
2020/12/4 10:00	-265	-264	-268	0.59	-0.25	0.05	0	-265
2020/12/4 10:01	-265	-260	-266	0.89	-0.14	0.31	0.0038	-264
2020/12/4 10:02	-263	-261	-265	1.16	0.01	0.59	0	-263
2020/12/4 10:03	-263	-261	-265	1.39	0.18	0.88	0.0038	-262
2020/12/4 10:04	-259	-259	-265	1.72	0.4	1.26	-0.0039	-260
2020/12/4 10:05	-259	-259	-262	1.57	0.59	1.38	-0.0116	-262
2020/12/4 10:06	-262	-259	-264	1.26	0.75	1.38	-0.0038	-263
2020/12/4 10:07	-264	-261	-264	0.98	0.87	1.36	0.0038	-263
2020/12/4 10:08	-263	-262	-265	0.87	0.98	1.42	0.0038	-262
2020/12/4 10:09	-263	-262	-265	0.35	1.03	1.2	-0.0076	-265
2020/12/4 10:10	-265	-261	-265	0.25	1.06	1.18	0.0075	-263
2020/12/4 10:11	-263	-260	-264	0.28	1.09	1.23	0.0038	-262
2020/12/4 10:12	-262	-261	-266	-0.12	1.08	1.01	-0.0115	-265
2020/12/4 10:13	-264	-264	-265	-0.39	1.03	0.83	-0.0038	-265
2020/12/4 10:14	-265	-263	-266	-0.42	0.97	0.76	0.0038	-264
2020/12/4 10:15	-263	-261	-265	-0.19	0.95	0.86	0.0038	-262
2020/12/4 10:16	-262	-262	-262	-0.04	0.95	0.92	0	-262
2020/12/4 10:31	-261	-261	-265	-0.23	0.92	0.8	-0.0115	-264
2020/12/4 10:32	-264	-263	-265	-0.47	0.86	0.62	-0.0038	-265
2020/12/4 10:33	-265	-263	-266	-0.49	0.8	0.55	0.0038	-264
2020/12/4 10:34	-264	-264	-266	-0.62	0.72	0.41	-0.0038	-265
2020/12/4 10:35	-265	-264	-267	-0.93	0.6	0.14	-0.0075	-267
2020/12/4 10:36	-267	-264	-267	-0.84	0.5	0.08	0.0075	-265
2020/12/4 10:37	-265	-263	-266	-0.62	0.42	0.11	0.0038	-264
2020/12/4 10:38	-264	-263	-267	-0.58	0.35	0.06	-0.0038	-265
2020/12/4 10:39	-265	-264	-266	-0.66	0.27	-0.06	-0.0038	-266
2020/12/4 10:40	-266	-264	-267	-0.55	0.2	-0.08	0.0038	-265
2020/12/4 10:41	-265	-265	-269	-0.59	0.12	-0.17	-0.0038	-266
2020/12/4 10:42	-266	-266	-268	-0.84	0.02	-0.4	-0.0075	-268
2020/12/4 10:43	-268	-266	-268	-0.82	-0.08	-0.5	0.0037	-267
2020/12/4 10:44	-267	-266	-269	-1.02	-0.21	-0.72	-0.0075	-269
2020/12/4 10:45	-267	-266	-269	-0.84	-0.32	-0.74	0	-267
2020/12/4 10:46	-267	-266	-269	-0.8	-0.42	-0.82	-0.0037	-268
2020/12/4 10:47	-268	-266	-269	-0.47	-0.48	-0.71	0.0075	-266
2020/12/4 10:48	-266	-265	-268	-0.48	-0.54	-0.78	-0.0075	-268
2020/12/4 10:49	-268	-264	-268	-0.33	-0.58	-0.74	0.0037	-267
2020/12/4 10:50	-265	-265	-268	-0.34	-0.62	-0.79	-0.0113	-268
2020/12/4 10:51	-268	-266	-270	-0.05	-0.63	-0.65	0.0075	-266
2020/12/4 10:52	-266	-264	-267	0.01	-0.62	-0.62	-0.0038	-267
2020/12/4 10:53	-266	-264	-267	0.32	-0.59	-0.43	0.0038	-265
2020/12/4 10:54	-266	-265	-268	0.37	-0.54	-0.35	0	-266
2020/12/4 10:55	-266	-264	-267	0.4	-0.49	-0.29	0	-266
2020/12/4 10:56	-266	-265	-267	0.28	-0.45	-0.32	-0.0038	-267
2020/12/4 10:57	-266	-265	-267	0.45	-0.4	-0.17	0.0038	-265
2020/12/4 10:58	-265	-265	-267	0.29	-0.36	-0.22	-0.0075	-267
2020/12/4 10:59	-266	-265	-268	0.05	-0.36	-0.33	-0.0075	-268
2020/12/4 11:00	-268	-265	-269	0.16	-0.34	-0.26	0.0075	-266
2020/12/4 11:01	-265	-265	-268	0.1	-0.32	-0.28	-0.0075	-267
2020/12/4 11:02	-267	-264	-267	0.31	-0.29	-0.13	0.0075	-265
2020/12/4 11:03	-265	-264	-266	0.44	-0.23	-0.01	0	-265
2020/12/4 11:04	-265	-264	-266	0.5	-0.17	0.08	0	-265
2020/12/4 11:05	-265	-265	-266	0.51	-0.1	0.15	0	-265
2020/12/4 11:06	-265	-263	-267	0.5	-0.04	0.21	0	-265
2020/12/4 11:07	-265	-263	-265	0.46	0.02	0.25	0	-265
2020/12/4 11:08	-265	-263	-266	0.54	0.08	0.35	0.0038	-264
2020/12/4 11:09	-265	-263	-266	0.31	0.12	0.28	-0.0038	-266
2020/12/4 11:10	-266	-264	-267	0.4	0.17	0.37	0.0075	-264
2020/12/4 11:11	-265	-262	-266	0.3	0.21	0.36	0	-265
2020/12/4 11:12	-265	-263	-265	0.48	0.27	0.51	0.0075	-263
2020/12/4 11:13	-263	-263	-266	0.3	0.31	0.46	-0.0076	-265
2020/12/4 11:14	-265	-262	-265	0.56	0.38	0.65	0.0113	-262
2020/12/4 11:15	-263	-260	-264	0.8	0.48	0.88	0.0076	-261
2020/12/4 11:16	-260	-258	-261	0.91	0.59	1.05	-0.0038	-261
2020/12/4 11:17	-260	-259	-262	1.05	0.72	1.24	0	-260
2020/12/4 11:18	-260	-259	-262	0.81	0.82	1.23	-0.0077	-262
2020/12/4 11:19	-262	-260	-264	0.34	0.87	1.04	-0.0076	-264
2020/12/4 11:20	-264	-260	-264	0.28	0.9	1.04	0.0076	-262
2020/12/4 11:21	-263	-260	-267	-0.44	0.85	0.63	-0.0152	-267
2020/12/4 11:22	-267	-266	-271	-1.13	0.71	0.14	-0.0075	-269
2020/12/4 11:23	-270	-267	-271	-1.39	0.53	-0.16	0.0074	-268
2020/12/4 11:24	-269	-264	-270	-1.11	0.39	-0.16	0.0149	-265
2020/12/4 11:25	-265	-265	-268	-1.14	0.25	-0.32	-0.0075	-267
2020/12/4 11:26	-269	-267	-272	-1.35	0.08	-0.59	0	-269
2020/12/4 11:27	-268	-267	-271	-1.55	-0.11	-0.89	-0.0075	-270
2020/12/4 11:28	-268	-268	-272	-1.46	-0.29	-1.02	-0.0037	-269
2020/12/4 11:29	-270	-269	-272	-1.58	-0.49	-1.28	-0.0037	-271
2020/12/4 11:30	-271	-266	-272	-1.3	-0.65	-1.31	0.0074	-269
2020/12/4 11:31	-268	-268	-268	-0.92	-0.77	-1.23	0	-268
2020/12/4 13:31	-266	-265	-269	-0.37	-0.82	-1	0	-266
2020/12/4 13:32	-266	-266	-271	-0.62	-0.89	-1.21	-0.0188	-271
2020/12/4 13:33	-269	-269	-273	-0.99	-1.02	-1.51	-0.0149	-273
2020/12/4 13:34	-273	-270	-274	-0.9	-1.13	-1.58	0.0073	-271
2020/12/4 13:35	-271	-271	-278	-1.28	-1.29	-1.93	-0.0148	-275
2020/12/4 13:36	-275	-273	-276	-1.43	-1.47	-2.18	0	-275
2020/12/4 13:37	-275	-274	-279	-1.68	-1.68	-2.51	-0.0073	-277
2020/12/4 13:38	-277	-274	-278	-1.58	-1.87	-2.67	0.0036	-276
2020/12/4 13:39	-276	-275	-280	-1.67	-2.08	-2.92	-0.0072	-278
2020/12/4 13:40	-278	-277	-281	-1.85	-2.31	-3.24	-0.0072	-280
2020/12/4 13:41	-280	-279	-284	-2.08	-2.57	-3.61	-0.0071	-282
2020/12/4 13:42	-281	-280	-285	-2.06	-2.83	-3.86	-0.0036	-282
2020/12/4 13:43	-282	-278	-282	-1.51	-3.02	-3.78	0.0106	-279
2020/12/4 13:44	-279	-279	-282	-1.03	-3.15	-3.67	0	-279
2020/12/4 13:45	-279	-278	-283	-0.62	-3.23	-3.54	0	-279
2020/12/4 13:46	-279	-278	-283	-0.4	-3.28	-3.48	-0.0036	-280
2020/12/4 13:47	-281	-278	-284	-0.31	-3.32	-3.47	0	-281
2020/12/4 13:48	-281	-280	-283	-0.05	-3.32	-3.34	0.0036	-280
2020/12/4 13:49	-280	-279	-284	0.05	-3.32	-3.29	-0.0036	-281
2020/12/4 13:50	-281	-280	-285	-0.08	-3.33	-3.37	-0.0071	-283
2020/12/4 13:51	-283	-282	-286	0.03	-3.32	-3.31	0.0035	-282
2020/12/4 13:52	-282	-279	-284	0.41	-3.27	-3.07	0.0071	-280
2020/12/4 13:53	-280	-279	-283	0.3	-3.23	-3.08	-0.0107	-283
2020/12/4 13:54	-282	-281	-284	0.28	-3.2	-3.06	-0.0035	-283
2020/12/4 13:55	-282	-281	-283	0.31	-3.16	-3	-0.0035	-283
2020/12/4 13:56	-283	-282	-289	-0.27	-3.19	-3.33	-0.0177	-288
2020/12/4 13:57	-288	-286	-293	-0.94	-3.31	-3.78	-0.0104	-291
2020/12/4 13:58	-290	-289	-296	-1.64	-3.52	-4.33	-0.0138	-294
2020/12/4 13:59	-294	-294	-299	-1.92	-3.76	-4.72	0	-294
2020/12/4 14:00	-294	-286	-295	-1.29	-3.92	-4.56	0.017	-289
2020/12/4 14:01	-287	-283	-290	0	-3.92	-3.91	0.0139	-283
2020/12/4 14:02	-283	-279	-284	1.15	-3.77	-3.2	0.0071	-281
2020/12/4 14:03	-281	-276	-282	2.51	-3.46	-2.21	0.0178	-276
2020/12/4 14:04	-276	-275	-280	3.04	-3.08	-1.56	-0.0072	-278
2020/12/4 14:05	-279	-277	-281	3.14	-2.69	-1.12	0	-279
2020/12/4 14:06	-280	-277	-282	3.21	-2.29	-0.68	0.0071	-278
2020/12/4 14:07	-279	-278	-282	2.62	-1.96	-0.65	-0.0108	-282
2020/12/4 14:08	-281	-280	-284	2.15	-1.69	-0.61	-0.0036	-282
2020/12/4 14:09	-282	-282	-291	0.88	-1.58	-1.14	-0.0248	-289
2020/12/4 14:10	-288	-285	-290	0.45	-1.52	-1.3	0.0069	-286
2020/12/4 14:11	-285	-283	-288	0.31	-1.48	-1.33	0	-285
2020/12/4 14:12	-284	-281	-285	0.49	-1.42	-1.18	0.0035	-283
2020/12/4 14:13	-283	-280	-283	0.86	-1.32	-0.89	0.0071	-281
2020/12/4 14:14	-281	-279	-284	1.07	-1.18	-0.65	0	-281
2020/12/4 14:15	-281	-280	-285	0.78	-1.08	-0.69	-0.0107	-284
2020/12/4 14:16	-283	-280	-285	0.45	-1.03	-0.8	-0.0071	-285
2020/12/4 14:17	-285	-283	-287	0.12	-1.01	-0.95	-0.0035	-286
2020/12/4 14:18	-286	-285	-288	-0.08	-1.02	-1.07	0	-286
2020/12/4 14:19	-286	-284	-288	0.07	-1.01	-0.98	0.007	-284
2020/12/4 14:20	-284	-282	-285	0.31	-0.98	-0.82	0.0035	-283
2020/12/4 14:21	-283	-280	-284	0.59	-0.9	-0.61	0.0035	-282
2020/12/4 14:22	-283	-280	-284	1	-0.78	-0.28	0.0106	-280
2020/12/4 14:23	-280	-279	-282	1.22	-0.62	-0.01	0	-280
2020/12/4 14:24	-280	-279	-284	1.06	-0.49	0.04	-0.0071	-282
2020/12/4 14:25	-282	-277	-282	1.16	-0.35	0.23	0.0071	-280
2020/12/4 14:26	-280	-278	-282	0.91	-0.23	0.22	-0.0071	-282
2020/12/4 14:27	-282	-279	-282	0.72	-0.14	0.21	0	-282
2020/12/4 14:28	-282	-280	-284	0.56	-0.07	0.2	0	-282
2020/12/4 14:29	-283	-279	-283	0.69	0.01	0.35	0.0106	-280
2020/12/4 14:30	-280	-279	-282	0.86	0.12	0.55	0.0036	-279
2020/12/4 14:31	-280	-279	-283	0.41	0.17	0.37	-0.0107	-283
2020/12/4 14:32	-283	-280	-283	0.1	0.18	0.23	0	-283
2020/12/4 14:33	-282	-281	-285	0.03	0.19	0.2	0	-282
2020/12/4 14:34	-281	-281	-285	-0.28	0.15	0.01	-0.0107	-284
2020/12/4 14:35	-284	-282	-286	-0.33	0.11	-0.06	0.0035	-283
2020/12/4 14:36	-284	-281	-285	-0.22	0.08	-0.03	0.007	-282
2020/12/4 14:37	-282	-282	-288	-0.52	0.02	-0.25	-0.0106	-285
2020/12/4 14:38	-287	-283	-287	-0.56	-0.05	-0.33	0.0105	-284
2020/12/4 14:39	-284	-283	-286	-0.42	-0.11	-0.32	0.0035	-283
2020/12/4 14:40	-283	-282	-285	-0.44	-0.16	-0.38	-0.0035	-284
2020/12/4 14:41	-284	-280	-285	-0.05	-0.17	-0.19	0.0106	-281
2020/12/4 14:42	-281	-279	-284	-0.17	-0.19	-0.28	-0.0107	-284
2020/12/4 14:43	-284	-282	-285	-0.11	-0.2	-0.26	0.0035	-283
2020/12/4 14:44	-283	-281	-284	-0.19	-0.23	-0.32	-0.0035	-284
2020/12/4 14:45	-284	-281	-284	0.15	-0.21	-0.13	0.0106	-281
2020/12/4 14:46	-281	-279	-282	0.37	-0.16	0.02	0	-281
2020/12/4 14:47	-279	-278	-282	0.61	-0.09	0.22	-0.0036	-280
2020/12/4 14:48	-280	-274	-280	0.86	0.02	0.45	0.0036	-279
2020/12/4 14:49	-279	-277	-280	1.23	0.18	0.79	0.0072	-277
2020/12/4 14:50	-277	-277	-280	1.14	0.32	0.88	-0.0072	-279
2020/12/4 14:51	-280	-279	-285	0.37	0.36	0.55	-0.0143	-284
2020/12/4 14:52	-285	-280	-285	0.38	0.41	0.6	0.0175	-280
2020/12/4 14:53	-281	-280	-283	0.23	0.44	0.55	0	-281
2020/12/4 14:54	-281	-280	-286	-0.14	0.42	0.35	-0.0071	-283
2020/12/4 14:55	-283	-282	-287	-0.63	0.34	0.03	-0.0071	-285
2020/12/4 14:56	-285	-284	-288	-0.78	0.25	-0.14	0.0035	-284
2020/12/4 14:57	-284	-284	-291	-1.48	0.06	-0.68	-0.0176	-289
2020/12/4 14:58	-289	-287	-291	-1.84	-0.17	-1.09	0	-289
2020/12/4 14:59	-288	-283	-288	-1.2	-0.32	-0.92	0.0174	-283
2020/12/4 15:00	-284	-283	-291	-1.24	-0.47	-1.09	-0.0106	-287
2020/12/4 15:01	-289	-289	-289	-1.45	-0.65	-1.38	0	-289
2020/12/4 15:31	-289	-289	-289	-1.49	-0.84	-1.58	0	-289
2020/12/7 21:00	-283	-283	-283	-0.66	-0.92	-1.25	0	-283
2020/12/7 21:01	-287	-281	-290	0.04	-0.91	-0.89	0.0174	-282
2020/12/7 21:02	-282	-277	-283	0.5	-0.85	-0.6	0	-282
2020/12/7 21:03	-283	-281	-288	0.13	-0.84	-0.77	-0.0141	-287
2020/12/7 21:04	-287	-285	-291	-0.47	-0.89	-1.13	-0.0105	-290
2020/12/7 21:05	-291	-289	-293	-0.93	-1.01	-1.48	0	-291
2020/12/7 21:06	-291	-290	-298	-1.8	-1.24	-2.13	-0.0172	-296
2020/12/7 21:07	-296	-292	-297	-1.96	-1.48	-2.46	0.0068	-294
2020/12/7 21:08	-295	-291	-295	-1.68	-1.69	-2.53	0.0102	-292
2020/12/7 21:09	-292	-291	-295	-1.52	-1.88	-2.64	-0.0034	-293
2020/12/7 21:10	-293	-293	-296	-1.43	-2.06	-2.77	-0.0034	-294
2020/12/7 21:11	-294	-289	-295	-0.88	-2.17	-2.61	0.0102	-291
2020/12/7 21:12	-291	-291	-295	-0.83	-2.27	-2.69	-0.0103	-294
2020/12/7 21:13	-294	-293	-296	-0.84	-2.38	-2.8	-0.0034	-295
2020/12/7 21:14	-296	-293	-296	-0.63	-2.46	-2.77	0.0068	-294
2020/12/7 21:15	-294	-292	-295	-0.17	-2.48	-2.56	0.0068	-292
2020/12/7 21:16	-292	-289	-293	0.56	-2.41	-2.13	0.0103	-289
2020/12/7 21:17	-289	-288	-293	0.52	-2.34	-2.08	-0.0138	-293
2020/12/7 21:18	-293	-291	-295	0.64	-2.26	-1.95	0.0034	-292
2020/12/7 21:19	-291	-291	-297	0.46	-2.21	-1.97	-0.0103	-294
2020/12/7 21:20	-296	-291	-296	0.5	-2.14	-1.89	0.0101	-293
2020/12/7 21:21	-292	-290	-296	0.79	-2.04	-1.65	0.0034	-291
2020/12/7 21:22	-292	-289	-296	0.97	-1.92	-1.44	0.0034	-291
2020/12/7 21:23	-290	-290	-294	1.06	-1.79	-1.26	-0.0034	-291
2020/12/7 21:24	-291	-290	-294	0.84	-1.69	-1.26	-0.0069	-293
2020/12/7 21:25	-293	-290	-294	0.69	-1.6	-1.25	0	-293
2020/12/7 21:26	-293	-290	-297	0.34	-1.56	-1.39	-0.0068	-295
2020/12/7 21:27	-295	-294	-297	-0.13	-1.57	-1.64	-0.0068	-297
2020/12/7 21:28	-296	-292	-297	0.25	-1.54	-1.42	0.0135	-292
2020/12/7 21:29	-293	-289	-293	0.76	-1.45	-1.07	0.0102	-290
2020/12/7 21:30	-289	-287	-291	1.32	-1.28	-0.62	0.0035	-288
2020/12/7 21:31	-288	-287	-294	1.11	-1.14	-0.59	-0.0139	-292
2020/12/7 21:32	-292	-291	-293	0.95	-1.03	-0.55	0	-292
2020/12/7 21:33	-291	-289	-294	0.81	-0.92	-0.52	-0.0034	-292
2020/12/7 21:34	-291	-288	-294	0.83	-0.82	-0.4	0	-291
2020/12/7 21:35	-292	-289	-293	0.94	-0.7	-0.23	0.0068	-290
2020/12/7 21:36	-291	-287	-291	1.36	-0.53	0.15	0.0137	-287
2020/12/7 21:37	-287	-287	-292	1.3	-0.37	0.28	-0.007	-289
2020/12/7 21:38	-290	-287	-293	1.33	-0.2	0.46	0.0069	-288
2020/12/7 21:39	-289	-286	-290	1.54	-0.01	0.76	0.0104	-286
2020/12/7 21:40	-287	-285	-289	1.46	0.17	0.9	0	-287
2020/12/7 21:41	-286	-284	-288	1.21	0.32	0.92	-0.007	-288
2020/12/7 21:42	-287	-284	-288	1.36	0.49	1.17	0.007	-285
2020/12/7 21:43	-285	-283	-288	0.99	0.62	1.11	-0.0105	-288
2020/12/7 21:44	-289	-285	-289	0.7	0.7	1.05	0.0035	-288
2020/12/7 21:45	-288	-284	-288	0.98	0.83	1.31	0.0139	-284
2020/12/7 21:46	-284	-283	-286	1.08	0.96	1.5	0	-284
2020/12/7 21:47	-284	-283	-287	0.95	1.08	1.55	-0.0035	-285
2020/12/7 21:48	-286	-284	-288	0.54	1.15	1.42	-0.0035	-287
2020/12/7 21:49	-288	-284	-289	0.11	1.16	1.21	0	-288
2020/12/7 21:50	-287	-284	-288	0.06	1.17	1.2	0.0035	-286
2020/12/7 21:51	-285	-281	-286	0.14	1.19	1.26	0	-285
2020/12/7 21:52	-284	-280	-285	0.67	1.27	1.6	0.0106	-281
2020/12/7 21:53	-282	-280	-284	0.94	1.39	1.86	0.0035	-281
2020/12/7 21:54	-281	-280	-283	1.04	1.52	2.04	0	-281
2020/12/7 21:55	-281	-279	-283	0.89	1.63	2.07	-0.0036	-282
2020/12/7 21:56	-283	-280	-285	0.72	1.72	2.08	0.0035	-282
2020/12/7 21:57	-281	-280	-284	0.29	1.75	1.9	-0.0107	-284
2020/12/7 21:58	-283	-280	-286	0.1	1.77	1.82	0	-283
2020/12/7 21:59	-282	-281	-285	0.07	1.78	1.81	0	-282
2020/12/7 22:00	-283	-281	-285	0.02	1.78	1.79	0.0035	-282
2020/12/7 22:01	-282	-282	-287	-0.43	1.72	1.51	-0.0106	-285
2020/12/7 22:02	-285	-282	-286	-0.34	1.68	1.51	0.0105	-282
2020/12/7 22:03	-282	-281	-285	-0.42	1.63	1.42	-0.0035	-283
2020/12/7 22:04	-283	-281	-285	-0.36	1.58	1.41	0.0035	-282
2020/12/7 22:05	-282	-280	-285	-0.07	1.58	1.54	0.0071	-280
2020/12/7 22:06	-281	-280	-283	-0.04	1.57	1.55	0	-281
2020/12/7 22:07	-281	-280	-283	-0.05	1.56	1.54	0	-281
2020/12/7 22:08	-281	-279	-284	-0.46	1.51	1.27	-0.0107	-284
2020/12/7 22:09	-284	-280	-287	-0.47	1.45	1.21	0.007	-282
2020/12/7 22:10	-282	-281	-284	-0.61	1.37	1.07	-0.0035	-283
2020/12/7 22:11	-283	-279	-283	-0.43	1.32	1.1	0.0071	-281
2020/12/7 22:12	-281	-276	-282	0.19	1.34	1.44	0.0142	-277
2020/12/7 22:13	-278	-275	-278	0.42	1.39	1.6	0	-278
2020/12/7 22:14	-277	-277	-281	0.13	1.41	1.48	-0.0144	-281
2020/12/7 22:15	-280	-277	-281	0.3	1.45	1.6	0.0071	-278
2020/12/7 22:16	-279	-273	-280	0.75	1.54	1.92	0.0143	-275
2020/12/7 22:17	-275	-272	-277	0.96	1.66	2.14	0	-275
2020/12/7 22:18	-275	-272	-276	1.14	1.8	2.38	0.0036	-274
2020/12/7 22:19	-274	-272	-276	1.16	1.95	2.53	0	-274
2020/12/7 22:20	-274	-270	-276	1.33	2.12	2.78	0.0073	-272
2020/12/7 22:21	-271	-270	-273	1.46	2.3	3.03	0	-271
2020/12/7 22:22	-272	-271	-274	1.04	2.43	2.95	-0.0074	-274
2020/12/7 22:23	-274	-271	-274	0.93	2.55	3.01	0.0073	-272
2020/12/7 22:24	-273	-271	-274	0.77	2.64	3.02	0.0037	-272
2020/12/7 22:25	-272	-270	-274	0.58	2.71	3	0	-272
2020/12/7 22:26	-272	-269	-273	0.25	2.74	2.87	-0.0037	-273
2020/12/7 22:27	-273	-270	-275	0.11	2.76	2.81	0.0037	-272
2020/12/7 22:28	-273	-267	-274	0.6	2.83	3.14	0.022	-267
2020/12/7 22:29	-267	-263	-269	1.09	2.97	3.51	0.0075	-265
2020/12/7 22:30	-266	-265	-272	0.77	3.07	3.45	-0.0113	-269
2020/12/7 22:31	-269	-266	-270	0.72	3.16	3.52	0.0074	-267
2020/12/7 22:32	-267	-265	-269	0.86	3.26	3.69	0.0075	-265
2020/12/7 22:33	-265	-262	-266	0.84	3.37	3.79	0	-265
2020/12/7 22:34	-265	-263	-267	0.46	3.43	3.66	-0.0075	-267
2020/12/7 22:35	-267	-265	-268	0.02	3.43	3.44	-0.0037	-268
2020/12/7 22:36	-268	-266	-269	-0.33	3.39	3.22	0	-268
2020/12/7 22:37	-269	-264	-269	-0.59	3.31	3.02	0.0037	-268
2020/12/7 22:38	-268	-266	-269	-0.91	3.2	2.75	-0.0037	-269
2020/12/7 22:39	-269	-268	-271	-1.25	3.04	2.42	-0.0037	-270
2020/12/7 22:40	-270	-268	-271	-1.45	2.86	2.14	0	-270
2020/12/7 22:41	-270	-268	-271	-1.3	2.7	2.05	0.0074	-268
2020/12/7 22:42	-268	-268	-270	-1.18	2.55	1.96	0	-268
2020/12/7 22:43	-268	-267	-270	-1.1	2.41	1.87	0	-268
2020/12/7 22:44	-267	-266	-270	-1.16	2.27	1.69	-0.0075	-269
2020/12/7 22:45	-269	-268	-271	-1.3	2.11	1.46	-0.0037	-270
2020/12/7 22:46	-270	-268	-272	-1.11	1.97	1.41	0.0074	-268
2020/12/7 22:47	-269	-268	-271	-1.22	1.82	1.21	-0.0037	-270
2020/12/7 22:48	-270	-268	-271	-1.13	1.67	1.11	0.0037	-269
2020/12/7 22:49	-269	-266	-271	-0.66	1.59	1.26	0.0112	-266
2020/12/7 22:50	-265	-265	-270	-0.75	1.5	1.12	-0.0151	-269
2020/12/7 22:51	-269	-267	-272	-1.04	1.37	0.84	-0.0074	-271
2020/12/7 22:52	-272	-269	-273	-1.07	1.23	0.7	0.0074	-270
2020/12/7 22:53	-270	-270	-272	-1.06	1.1	0.57	0	-270
2020/12/7 22:54	-269	-269	-272	-1.01	0.97	0.47	-0.0037	-270
2020/12/7 22:55	-270	-270	-273	-1.08	0.84	0.3	-0.0037	-271
2020/12/7 22:56	-272	-267	-273	-0.69	0.75	0.41	0.0147	-268
2020/12/7 22:57	-268	-263	-268	-0.05	0.75	0.73	0.0112	-265
2020/12/7 22:58	-264	-263	-267	0.48	0.81	1.05	0	-264
2020/12/7 22:59	-266	-262	-267	0.64	0.89	1.2	0.0038	-265
2020/12/7 23:00	-265	-265	-276	-0.72	0.8	0.44	-0.0415	-276
2020/12/7 23:01	-275	-275	-275	-1.42	0.62	-0.09	0	-275
2020/12/7 9:01	-289	-283	-289	-3.32	0.2	-1.46	0.0069	-287
2020/12/7 9:02	-287	-287	-298	-5.75	-0.51	-3.39	-0.0383	-298
2020/12/7 9:03	-296	-296	-309	-7.47	-1.45	-5.18	-0.0203	-302
2020/12/7 9:04	-301	-300	-304	-8.13	-2.46	-6.53	-0.0033	-302
2020/12/7 9:05	-301	-292	-302	-7.31	-3.38	-7.03	0.0166	-296
2020/12/7 9:06	-295	-294	-299	-6.22	-4.16	-7.27	0	-295
2020/12/7 9:07	-295	-287	-297	-4.12	-4.67	-6.73	0.0271	-287
2020/12/7 9:08	-288	-281	-289	-2.11	-4.93	-5.99	0.0139	-284
2020/12/7 9:09	-284	-284	-291	-1.3	-5.1	-5.74	-0.0176	-289
2020/12/7 9:10	-290	-285	-290	-0.62	-5.17	-5.49	0.0034	-289
2020/12/7 9:11	-287	-283	-288	0.44	-5.12	-4.9	0.007	-285
2020/12/7 9:12	-285	-280	-286	1.17	-4.97	-4.39	0	-285
2020/12/7 9:13	-283	-279	-285	2.05	-4.72	-3.69	0.0035	-282
2020/12/7 9:14	-282	-277	-284	2.83	-4.36	-2.95	0.0071	-280
2020/12/7 9:15	-279	-272	-281	4.01	-3.86	-1.86	0.0179	-274
2020/12/7 9:16	-273	-268	-276	4.49	-3.3	-1.06	-0.0073	-275
2020/12/7 9:17	-275	-269	-277	5	-2.68	-0.18	0.0109	-272
2020/12/7 9:18	-272	-271	-288	3.31	-2.26	-0.61	-0.0515	-286
2020/12/7 9:19	-287	-286	-295	1.49	-2.08	-1.33	-0.0139	-291
2020/12/7 9:20	-291	-283	-292	1.32	-1.91	-1.25	0.0275	-283
2020/12/7 9:21	-281	-277	-284	1.7	-1.7	-0.85	0.0071	-279
2020/12/7 9:22	-279	-278	-285	1.49	-1.51	-0.77	-0.0108	-282
2020/12/7 9:23	-283	-282	-287	0.93	-1.4	-0.93	-0.0071	-285
2020/12/7 9:24	-284	-283	-286	0.68	-1.31	-0.97	0	-284
2020/12/7 9:25	-284	-275	-284	1.41	-1.14	-0.43	0.0246	-277
2020/12/7 9:26	-274	-266	-276	3.08	-0.75	0.79	0.0255	-267
2020/12/7 9:27	-267	-262	-267	4.63	-0.17	2.14	0.0187	-262
2020/12/7 9:28	-263	-262	-268	4.84	0.43	2.86	-0.0114	-266
2020/12/7 9:29	-265	-257	-265	5.23	1.09	3.7	0.0113	-262
2020/12/7 9:30	-264	-257	-267	5.81	1.81	4.72	0.0265	-257
2020/12/7 9:31	-256	-252	-259	5.97	2.56	5.54	0	-256
2020/12/7 9:32	-256	-254	-260	5.2	3.21	5.81	-0.0156	-260
2020/12/7 9:33	-257	-254	-261	5.15	3.85	6.43	0.0117	-254
2020/12/7 9:34	-255	-250	-256	5.16	4.5	7.08	0.0157	-251
2020/12/7 9:35	-251	-249	-255	4.82	5.1	7.51	0	-251
2020/12/7 9:36	-250	-250	-255	3.87	5.58	7.52	-0.016	-254
2020/12/7 9:37	-254	-252	-258	2.85	5.94	7.36	-0.0039	-255
2020/12/7 9:38	-256	-255	-262	1.05	6.07	6.6	-0.0234	-262
2020/12/7 9:39	-261	-261	-266	-0.36	6.03	5.84	-0.0077	-263
2020/12/7 9:40	-263	-260	-265	-1.34	5.86	5.19	0	-263
2020/12/7 9:41	-263	-259	-263	-1.87	5.63	4.69	0.0038	-262
2020/12/7 9:42	-261	-259	-272	-2.96	5.25	3.77	-0.0268	-268
2020/12/7 9:43	-268	-268	-274	-4.36	4.71	2.53	-0.0224	-274
2020/12/7 9:44	-274	-274	-284	-5.6	4.01	1.21	-0.0146	-278
2020/12/7 9:45	-278	-269	-280	-5.14	3.37	0.8	0.0288	-270
2020/12/7 9:46	-272	-266	-272	-4.26	2.84	0.71	0.0184	-267
2020/12/7 9:47	-267	-265	-269	-3.53	2.39	0.63	0	-267
2020/12/7 9:48	-268	-267	-270	-3.07	2.01	0.48	0	-268
2020/12/7 9:49	-270	-263	-270	-2.01	1.76	0.75	0.0259	-263
2020/12/7 9:50	-263	-258	-265	-0.89	1.65	1.2	0.0114	-260
2020/12/7 9:51	-260	-257	-265	-0.69	1.56	1.22	-0.0154	-264
2020/12/7 9:52	-264	-263	-268	-1.06	1.43	0.9	-0.0152	-268
2020/12/7 9:53	-269	-266	-271	-1.26	1.27	0.64	0.0037	-268
2020/12/7 9:54	-268	-265	-269	-1.35	1.1	0.43	0	-268
2020/12/7 9:55	-267	-265	-270	-1.48	0.92	0.18	-0.0075	-269
2020/12/7 9:56	-269	-267	-272	-1.63	0.71	-0.1	-0.0037	-270
2020/12/7 9:57	-270	-267	-271	-1.52	0.52	-0.24	0.0037	-269
2020/12/7 9:58	-269	-266	-271	-1.38	0.35	-0.34	0	-269
2020/12/7 9:59	-269	-266	-271	-1.23	0.2	-0.42	0	-269
2020/12/7 10:00	-270	-265	-270	-0.57	0.13	-0.16	0.0185	-265
2020/12/7 10:01	-265	-264	-273	-1.01	0	-0.51	-0.0264	-272
2020/12/7 10:02	-272	-272	-275	-1.24	-0.15	-0.78	0	-272
2020/12/7 10:03	-273	-270	-274	-1.32	-0.32	-0.98	0.0037	-272
2020/12/7 10:04	-270	-268	-273	-1.16	-0.46	-1.04	-0.0037	-271
2020/12/7 10:05	-271	-270	-275	-1.25	-0.62	-1.25	-0.0074	-273
2020/12/7 10:06	-274	-272	-276	-1.36	-0.79	-1.47	0	-274
2020/12/7 10:07	-274	-272	-276	-1.08	-0.93	-1.47	0.0073	-272
2020/12/7 10:08	-272	-267	-274	-0.45	-0.98	-1.21	0.011	-269
2020/12/7 10:09	-270	-268	-274	-0.66	-1.06	-1.39	-0.0148	-274
2020/12/7 10:10	-274	-269	-274	-0.22	-1.09	-1.2	0.0146	-270
2020/12/7 10:11	-271	-270	-274	-0.42	-1.14	-1.36	-0.0111	-274
2020/12/7 10:12	-274	-272	-276	-0.25	-1.18	-1.3	0.0073	-272
2020/12/7 10:13	-272	-270	-273	-0.24	-1.21	-1.33	-0.0037	-273
2020/12/7 10:14	-272	-269	-273	0.19	-1.18	-1.09	0.0074	-270
2020/12/7 10:15	-270	-268	-272	0.72	-1.09	-0.73	0.0074	-268
2020/12/7 10:16	-269	-269	-269	0.91	-0.98	-0.52	0	-269
2020/12/7 10:31	-270	-270	-273	0.87	-0.87	-0.44	0	-270
2020/12/7 10:32	-272	-270	-274	0.56	-0.8	-0.52	0	-272
2020/12/7 10:33	-272	-272	-276	0.22	-0.77	-0.66	-0.0037	-273
2020/12/7 10:34	-275	-270	-275	0.14	-0.75	-0.68	0.0109	-272
2020/12/7 10:35	-272	-268	-272	0.35	-0.71	-0.53	0.0074	-270
2020/12/7 10:36	-270	-267	-272	0.35	-0.67	-0.49	-0.0037	-271
2020/12/7 10:37	-271	-269	-272	0.35	-0.62	-0.45	0	-271
2020/12/7 10:38	-271	-269	-273	0.21	-0.6	-0.49	-0.0037	-272
2020/12/7 10:39	-273	-268	-273	0.5	-0.53	-0.28	0.0147	-269
2020/12/7 10:40	-270	-268	-272	0.42	-0.48	-0.27	-0.0037	-271
2020/12/7 10:41	-272	-269	-272	0.48	-0.42	-0.18	0.0074	-270
2020/12/7 10:42	-270	-267	-270	0.63	-0.34	-0.03	0.0037	-269
2020/12/7 10:43	-269	-266	-270	0.95	-0.23	0.25	0.0074	-267
2020/12/7 10:44	-267	-264	-268	1.1	-0.09	0.46	0	-267
2020/12/7 10:45	-268	-265	-269	1.27	0.07	0.71	0.0075	-266
2020/12/7 10:46	-267	-262	-269	1.05	0.2	0.73	-0.0037	-268
2020/12/7 10:47	-268	-266	-273	0.35	0.25	0.42	-0.0149	-272
2020/12/7 10:48	-271	-267	-282	-1.14	0.11	-0.46	-0.0332	-280
2020/12/7 10:49	-279	-277	-283	-1.76	-0.11	-0.99	0.0036	-278
2020/12/7 10:50	-279	-278	-283	-2.43	-0.42	-1.63	-0.0072	-281
2020/12/7 10:51	-281	-275	-282	-2.08	-0.68	-1.72	0.0178	-276
2020/12/7 10:52	-277	-276	-280	-2	-0.93	-1.93	-0.0036	-278
2020/12/7 10:53	-277	-270	-277	-0.93	-1.04	-1.51	0.0217	-271
2020/12/7 10:54	-270	-268	-273	-0.06	-1.05	-1.08	0	-270
2020/12/7 10:55	-270	-268	-271	0.5	-0.99	-0.74	0	-270
2020/12/7 10:56	-270	-268	-271	0.97	-0.87	-0.38	0.0037	-269
2020/12/7 10:57	-269	-264	-272	1.62	-0.67	0.14	0.0112	-266
2020/12/7 10:58	-268	-265	-269	1.69	-0.45	0.39	0	-268
2020/12/7 10:59	-269	-264	-269	1.79	-0.23	0.66	0.0074	-267
2020/12/7 11:00	-267	-264	-270	1.89	0.01	0.95	0.0037	-266
2020/12/7 11:01	-266	-263	-268	1.72	0.22	1.08	-0.0038	-267
2020/12/7 11:02	-266	-264	-269	1.27	0.38	1.01	-0.0113	-269
2020/12/7 11:03	-269	-267	-271	1.17	0.52	1.11	0.0074	-267
2020/12/7 11:04	-267	-262	-269	1.54	0.72	1.49	0.015	-263
2020/12/7 11:05	-262	-259	-265	1.94	0.96	1.93	0.0038	-261
2020/12/7 11:06	-261	-260	-265	1.81	1.19	2.09	-0.0077	-263
2020/12/7 11:07	-262	-259	-264	1.74	1.4	2.28	0	-262
2020/12/7 11:08	-261	-260	-263	1.84	1.63	2.55	0.0038	-260
2020/12/7 11:09	-260	-260	-264	1.39	1.81	2.5	-0.0115	-263
2020/12/7 11:10	-263	-259	-263	1.51	2	2.75	0.0152	-259
2020/12/7 11:11	-260	-259	-263	1.22	2.15	2.76	-0.0038	-261
2020/12/7 11:12	-261	-257	-262	1.32	2.31	2.97	0.0115	-258
2020/12/7 11:13	-259	-255	-259	1.52	2.5	3.26	0.0116	-256
2020/12/7 11:14	-255	-255	-263	1.01	2.63	3.14	-0.0196	-260
2020/12/7 11:15	-260	-258	-264	0.08	2.64	2.68	-0.0154	-264
2020/12/7 11:16	-263	-262	-266	-0.43	2.59	2.38	0	-263
2020/12/7 11:17	-261	-261	-265	-0.77	2.49	2.11	-0.0077	-263
2020/12/7 11:18	-263	-262	-265	-1.12	2.35	1.79	-0.0038	-264
2020/12/7 11:19	-264	-260	-265	-1.32	2.19	1.53	0	-264
2020/12/7 11:20	-263	-261	-265	-1.54	1.99	1.22	-0.0076	-265
2020/12/7 11:21	-265	-261	-266	-1.39	1.82	1.13	0.0075	-263
2020/12/7 11:22	-264	-261	-265	-0.99	1.7	1.2	0.0114	-261
2020/12/7 11:23	-261	-260	-265	-1.23	1.54	0.93	-0.0153	-265
2020/12/7 11:24	-265	-262	-266	-1.09	1.41	0.86	0.0075	-263
2020/12/7 11:25	-263	-261	-266	-1.36	1.24	0.56	-0.0114	-266
2020/12/7 11:26	-265	-264	-268	-1.47	1.05	0.32	-0.0038	-266
2020/12/7 11:27	-266	-265	-268	-1.49	0.87	0.12	0	-266
2020/12/7 11:28	-266	-263	-268	-1.18	0.72	0.13	0.0075	-264
2020/12/7 11:29	-264	-262	-266	-0.81	0.62	0.21	0.0038	-263
2020/12/7 11:30	-263	-262	-268	-0.93	0.5	0.04	-0.0114	-266
2020/12/7 11:31	-266	-266	-266	-0.97	0.38	-0.1	0	-266
2020/12/7 13:31	-265	-262	-269	-0.82	0.28	-0.13	0	-265
2020/12/7 13:32	-266	-265	-270	-1.07	0.14	-0.39	-0.0075	-268
2020/12/7 13:33	-269	-268	-271	-1.17	0	-0.59	0.0037	-268
2020/12/7 13:34	-268	-266	-270	-1.31	-0.17	-0.82	-0.0037	-269
2020/12/7 13:35	-269	-267	-270	-1.32	-0.33	-0.99	0	-269
2020/12/7 13:36	-269	-265	-271	-1.25	-0.49	-1.11	0	-269
2020/12/7 13:37	-270	-267	-272	-0.88	-0.6	-1.03	0.0111	-267
2020/12/7 13:38	-268	-265	-269	-0.71	-0.68	-1.04	0	-268
2020/12/7 13:39	-268	-266	-270	-0.56	-0.76	-1.04	0	-268
2020/12/7 13:40	-269	-266	-270	-0.42	-0.81	-1.02	0.0037	-268
2020/12/7 13:41	-268	-267	-271	-0.43	-0.86	-1.07	-0.0037	-269
2020/12/7 13:42	-269	-266	-274	-0.39	-0.91	-1.11	0	-269
2020/12/7 13:43	-269	-267	-272	-0.46	-0.97	-1.2	-0.0037	-270
2020/12/7 13:44	-270	-268	-272	-0.33	-1.01	-1.18	0.0037	-269
2020/12/7 13:45	-270	-267	-271	-0.35	-1.05	-1.23	0	-270
2020/12/7 13:46	-270	-267	-271	-0.19	-1.08	-1.17	0.0037	-269
2020/12/7 13:47	-269	-266	-270	0.32	-1.04	-0.87	0.0112	-266
2020/12/7 13:48	-267	-263	-268	0.77	-0.94	-0.55	0.0075	-265
2020/12/7 13:49	-264	-260	-265	1.41	-0.76	-0.06	0.0076	-262
2020/12/7 13:50	-262	-258	-262	1.76	-0.54	0.33	0	-262
2020/12/7 13:51	-262	-259	-263	1.76	-0.32	0.56	-0.0038	-263
2020/12/7 13:52	-263	-259	-263	1.93	-0.08	0.88	0.0076	-261
2020/12/7 13:53	-260	-256	-261	2.45	0.22	1.45	0.0115	-257
2020/12/7 13:54	-257	-256	-259	2.52	0.54	1.8	-0.0039	-258
2020/12/7 13:55	-258	-258	-260	2.41	0.84	2.05	0	-258
2020/12/7 13:56	-258	-256	-260	2.21	1.12	2.22	0	-258
2020/12/7 13:57	-258	-257	-260	1.94	1.36	2.33	0	-258
2020/12/7 13:58	-259	-258	-261	1.65	1.57	2.39	0.0039	-258
2020/12/7 13:59	-258	-257	-261	1.23	1.72	2.33	-0.0039	-259
2020/12/7 14:00	-259	-257	-260	0.99	1.84	2.34	0.0039	-258
2020/12/7 14:01	-258	-256	-259	0.76	1.94	2.32	0	-258
2020/12/7 14:02	-259	-258	-261	0.41	1.99	2.19	0	-259
2020/12/7 14:03	-259	-258	-262	0	1.99	1.99	-0.0039	-260
2020/12/7 14:04	-259	-259	-262	-0.41	1.94	1.73	-0.0077	-261
2020/12/7 14:05	-261	-258	-262	-0.56	1.87	1.59	0.0038	-260
2020/12/7 14:06	-260	-257	-261	-0.53	1.8	1.54	0.0038	-259
2020/12/7 14:07	-259	-257	-260	-0.39	1.75	1.56	0.0039	-258
2020/12/7 14:08	-259	-258	-261	-0.44	1.7	1.48	0	-259
2020/12/7 14:09	-259	-258	-262	-0.61	1.62	1.32	-0.0039	-260
2020/12/7 14:10	-261	-257	-261	-0.58	1.55	1.26	0.0077	-259
2020/12/7 14:11	-259	-258	-260	-0.56	1.48	1.2	0	-259
2020/12/7 14:12	-260	-258	-262	-0.68	1.4	1.06	0	-260
2020/12/7 14:13	-260	-258	-261	-0.61	1.32	1.01	0.0038	-259
2020/12/7 14:14	-259	-257	-260	-0.31	1.28	1.13	0.0077	-257
2020/12/7 14:15	-257	-257	-260	-0.38	1.23	1.04	-0.0078	-259
2020/12/7 14:16	-259	-256	-260	-0.3	1.2	1.05	0.0039	-258
2020/12/7 14:17	-258	-256	-260	-0.13	1.18	1.12	0.0039	-257
2020/12/7 14:18	-258	-256	-259	-0.29	1.14	1	-0.0039	-259
2020/12/7 14:19	-259	-255	-261	-0.01	1.14	1.14	0.0116	-256
2020/12/7 14:20	-258	-256	-259	0.14	1.16	1.23	0.0078	-256
2020/12/7 14:21	-257	-256	-259	-0.05	1.15	1.13	-0.0039	-258
2020/12/7 14:22	-257	-256	-258	-0.19	1.13	1.04	-0.0039	-258
2020/12/7 14:23	-257	-254	-259	-0.03	1.13	1.11	0.0039	-256
2020/12/7 14:24	-256	-254	-258	-0.2	1.1	1	-0.0078	-258
2020/12/7 14:25	-257	-255	-259	0.06	1.11	1.14	0.0078	-255
2020/12/7 14:26	-256	-253	-257	0.2	1.14	1.24	0.0039	-255
2020/12/7 14:27	-255	-253	-257	0.26	1.17	1.3	0	-255
2020/12/7 14:28	-255	-253	-256	0.13	1.19	1.25	-0.0039	-256
2020/12/7 14:29	-257	-253	-257	0.15	1.2	1.28	0.0078	-255
2020/12/7 14:30	-254	-252	-256	0.01	1.21	1.21	-0.0079	-256
2020/12/7 14:31	-254	-254	-258	-0.23	1.18	1.06	-0.0118	-257
2020/12/7 14:32	-258	-255	-259	-0.52	1.11	0.85	0	-258
2020/12/7 14:33	-259	-257	-259	-0.57	1.04	0.76	0.0077	-257
2020/12/7 14:34	-257	-256	-260	-0.97	0.92	0.44	-0.0117	-260
2020/12/7 14:35	-259	-257	-263	-1.57	0.72	-0.06	-0.0154	-263
2020/12/7 14:36	-263	-260	-263	-1.87	0.49	-0.45	0	-263
2020/12/7 14:37	-262	-261	-263	-1.85	0.26	-0.67	0	-262
2020/12/7 14:38	-262	-260	-263	-1.62	0.06	-0.75	0.0038	-261
2020/12/7 14:39	-262	-261	-265	-1.77	-0.16	-1.05	-0.0076	-264
2020/12/7 14:40	-263	-262	-266	-1.77	-0.39	-1.27	-0.0038	-264
2020/12/7 14:41	-264	-262	-266	-1.67	-0.59	-1.43	0	-264
2020/12/7 14:42	-264	-263	-267	-1.89	-0.83	-1.77	-0.0114	-267
2020/12/7 14:43	-267	-265	-267	-1.79	-1.05	-1.95	0.0037	-266
2020/12/7 14:44	-264	-264	-266	-1.48	-1.24	-1.98	-0.0038	-265
2020/12/7 14:45	-265	-264	-267	-1.19	-1.39	-1.98	0	-265
2020/12/7 14:46	-265	-261	-266	-0.66	-1.47	-1.8	0.0075	-263
2020/12/7 14:47	-263	-261	-264	-0.15	-1.49	-1.56	0.0038	-262
2020/12/7 14:48	-262	-261	-264	-0.04	-1.49	-1.51	-0.0076	-264
2020/12/7 14:49	-264	-261	-265	0.18	-1.47	-1.38	0.0038	-263
2020/12/7 14:50	-263	-262	-266	-0.04	-1.48	-1.5	-0.0114	-266
2020/12/7 14:51	-266	-263	-266	0.1	-1.46	-1.42	0.0075	-264
2020/12/7 14:52	-264	-261	-265	0.46	-1.41	-1.17	0.0076	-262
2020/12/7 14:53	-262	-262	-265	0.44	-1.35	-1.13	-0.0076	-264
2020/12/7 14:54	-264	-263	-266	0.3	-1.31	-1.16	-0.0038	-265
2020/12/7 14:55	-266	-264	-269	-0.04	-1.32	-1.34	-0.0038	-267
2020/12/7 14:56	-267	-262	-269	0.03	-1.31	-1.3	0.0075	-265
2020/12/7 14:57	-265	-263	-266	0.1	-1.3	-1.25	0	-265
2020/12/7 14:58	-265	-263	-267	0.16	-1.28	-1.2	0	-265
2020/12/7 14:59	-265	-263	-268	-0.17	-1.3	-1.39	-0.0113	-268
2020/12/7 15:00	-266	-265	-270	-0.22	-1.33	-1.44	-0.0038	-267
2020/12/7 15:01	-268	-268	-268	-0.34	-1.37	-1.54	0	-268
2020/12/7 15:31	-268	-268	-268	-0.37	-1.42	-1.6	0	-268
2020/12/8 21:00	-274	-274	-274	-1.11	-1.56	-2.11	0	-274
2020/12/8 21:01	-262	-256	-282	-2.51	-1.87	-3.13	-0.0763	-282
2020/12/8 21:02	-279	-275	-282	-2.84	-2.23	-3.65	0	-279
2020/12/8 21:03	-279	-275	-283	-2.86	-2.58	-4.01	0	-279
2020/12/8 21:04	-279	-279	-286	-3.56	-3.03	-4.81	-0.0251	-286
2020/12/8 21:05	-287	-276	-287	-2.62	-3.36	-4.66	0.0348	-277
2020/12/8 21:06	-276	-268	-276	-1.31	-3.52	-4.18	0.0109	-273
2020/12/8 21:07	-274	-271	-277	-0.62	-3.6	-3.91	-0.0036	-275
2020/12/8 21:08	-276	-276	-281	-0.47	-3.65	-3.89	-0.0072	-278
2020/12/8 21:09	-278	-274	-281	-0.15	-3.67	-3.75	0.0036	-277
2020/12/8 21:10	-278	-272	-280	0.63	-3.6	-3.28	0.018	-273
2020/12/8 21:11	-273	-269	-275	1.4	-3.42	-2.72	0.0073	-271
2020/12/8 21:12	-272	-271	-275	1.37	-3.25	-2.56	-0.011	-275
2020/12/8 21:13	-274	-269	-276	1.34	-3.08	-2.41	-0.0036	-275
2020/12/8 21:14	-276	-273	-280	0.79	-2.98	-2.59	-0.0109	-279
2020/12/8 21:15	-280	-277	-284	0.46	-2.93	-2.69	0.0036	-279
2020/12/8 21:16	-279	-274	-279	0.67	-2.84	-2.51	0.0108	-276
2020/12/8 21:17	-276	-272	-278	1.07	-2.71	-2.17	0.0072	-274
2020/12/8 21:18	-273	-272	-276	1.31	-2.54	-1.89	-0.0037	-274
2020/12/8 21:19	-274	-272	-279	0.93	-2.43	-1.96	-0.0146	-278
2020/12/8 21:20	-279	-275	-281	0.69	-2.34	-2	0.0036	-278
2020/12/8 21:21	-278	-275	-279	0.55	-2.27	-2	0	-278
2020/12/8 21:22	-278	-276	-280	0.72	-2.18	-1.82	0.0072	-276
2020/12/8 21:23	-277	-276	-281	0.45	-2.13	-1.9	-0.0072	-279
2020/12/8 21:24	-279	-278	-282	0.04	-2.12	-2.1	-0.0072	-281
2020/12/8 21:25	-281	-276	-281	0.33	-2.08	-1.91	0.0142	-277
2020/12/8 21:26	-277	-276	-280	0.54	-2.01	-1.74	0	-277
2020/12/8 21:27	-279	-278	-282	0.54	-1.94	-1.67	0.0036	-278
2020/12/8 21:28	-278	-276	-280	0.43	-1.89	-1.68	-0.0036	-279
2020/12/8 21:29	-278	-277	-280	0.62	-1.81	-1.5	0.0036	-277
2020/12/8 21:30	-277	-276	-280	0.62	-1.74	-1.43	-0.0036	-278
2020/12/8 21:31	-278	-276	-280	0.49	-1.68	-1.43	-0.0036	-279
2020/12/8 21:32	-279	-277	-280	0.54	-1.61	-1.34	0.0036	-278
2020/12/8 21:33	-278	-276	-281	0.7	-1.52	-1.17	0.0036	-277
2020/12/8 21:34	-278	-277	-280	0.66	-1.44	-1.11	0	-278
2020/12/8 21:35	-278	-276	-279	0.5	-1.38	-1.12	-0.0036	-279
2020/12/8 21:36	-278	-277	-280	0.53	-1.31	-1.05	0	-278
2020/12/8 21:37	-278	-276	-279	0.67	-1.23	-0.89	0.0036	-277
2020/12/8 21:38	-278	-277	-280	0.62	-1.15	-0.84	0	-278
2020/12/8 21:39	-278	-277	-280	0.45	-1.09	-0.87	-0.0036	-279
2020/12/8 21:40	-279	-278	-281	0.33	-1.05	-0.88	0	-279
2020/12/8 21:41	-279	-279	-282	0.14	-1.03	-0.96	-0.0036	-280
2020/12/8 21:42	-280	-277	-281	0.41	-0.98	-0.78	0.0107	-277
2020/12/8 21:43	-277	-277	-285	-0.06	-0.99	-1.02	-0.0181	-282
2020/12/8 21:44	-282	-278	-283	-0.21	-1.02	-1.12	0.0035	-281
2020/12/8 21:45	-281	-279	-283	-0.14	-1.03	-1.1	0.0036	-280
2020/12/8 21:46	-279	-278	-283	-0.33	-1.08	-1.24	-0.0108	-282
2020/12/8 21:47	-281	-280	-283	-0.28	-1.11	-1.25	0	-281
2020/12/8 21:48	-283	-281	-284	-0.6	-1.19	-1.49	-0.0035	-284
2020/12/8 21:49	-284	-283	-285	-0.88	-1.3	-1.73	-0.0035	-285
2020/12/8 21:50	-285	-283	-286	-0.85	-1.4	-1.83	0.0035	-284
2020/12/8 21:51	-284	-282	-286	-0.76	-1.5	-1.88	0	-284
2020/12/8 21:52	-284	-284	-286	-0.77	-1.59	-1.98	-0.0035	-285
2020/12/8 21:53	-285	-283	-286	-0.71	-1.68	-2.03	0	-285
2020/12/8 21:54	-285	-283	-286	-0.34	-1.72	-1.9	0.007	-283
2020/12/8 21:55	-284	-278	-285	0.45	-1.67	-1.45	0.0176	-279
2020/12/8 21:56	-278	-275	-280	1.2	-1.52	-0.92	0.0036	-277
2020/12/8 21:57	-276	-276	-283	1.13	-1.38	-0.81	-0.0181	-281
2020/12/8 21:58	-281	-275	-282	1.31	-1.21	-0.56	0.0071	-279
2020/12/8 21:59	-278	-277	-280	1.24	-1.06	-0.44	-0.0072	-280
2020/12/8 22:00	-279	-278	-282	1.03	-0.93	-0.41	-0.0072	-281
2020/12/8 22:01	-281	-278	-282	1.24	-0.77	-0.15	0.0107	-278
2020/12/8 22:02	-279	-277	-281	1.32	-0.61	0.05	0.0036	-278
2020/12/8 22:03	-278	-275	-278	1.57	-0.41	0.37	0.0072	-276
2020/12/8 22:04	-276	-275	-277	1.65	-0.21	0.62	0	-276
2020/12/8 22:05	-276	-274	-277	1.49	-0.02	0.73	-0.0036	-277
2020/12/8 22:06	-276	-275	-280	0.93	0.1	0.56	-0.0145	-280
2020/12/8 22:07	-280	-278	-281	0.66	0.18	0.51	0.0036	-279
2020/12/8 22:08	-279	-275	-280	0.83	0.28	0.7	0.0108	-276
2020/12/8 22:09	-276	-275	-281	0.38	0.33	0.52	-0.0145	-280
2020/12/8 22:10	-280	-277	-280	0.2	0.36	0.45	0.0036	-279
2020/12/8 22:11	-279	-277	-281	-0.19	0.33	0.24	-0.0072	-281
2020/12/8 22:12	-281	-279	-282	-0.42	0.28	0.07	0	-281
2020/12/8 22:13	-281	-281	-286	-0.94	0.16	-0.31	-0.0107	-284
2020/12/8 22:14	-284	-282	-284	-1.09	0.03	-0.52	0.0035	-283
2020/12/8 22:15	-284	-282	-285	-1.25	-0.13	-0.76	0	-284
2020/12/8 22:16	-284	-282	-285	-1.29	-0.29	-0.94	0	-284
2020/12/8 22:17	-284	-282	-285	-1.11	-0.43	-0.98	0.0035	-283
2020/12/8 22:18	-283	-281	-284	-0.68	-0.51	-0.85	0.0071	-281
2020/12/8 22:19	-282	-282	-286	-0.74	-0.61	-0.98	-0.0071	-284
2020/12/8 22:20	-284	-281	-284	-0.61	-0.68	-0.99	0.0035	-283
2020/12/8 22:21	-282	-282	-285	-0.6	-0.76	-1.06	-0.0071	-284
2020/12/8 22:22	-284	-282	-286	-0.69	-0.84	-1.19	-0.0035	-285
2020/12/8 22:23	-285	-284	-287	-0.81	-0.95	-1.35	-0.0035	-286
2020/12/8 22:24	-286	-286	-288	-0.96	-1.07	-1.55	-0.0035	-287
2020/12/8 22:25	-287	-284	-289	-0.98	-1.19	-1.68	0	-287
2020/12/8 22:26	-287	-285	-289	-0.67	-1.27	-1.61	0.007	-285
2020/12/8 22:27	-285	-285	-289	-0.92	-1.39	-1.85	-0.014	-289
2020/12/8 22:28	-289	-285	-289	-0.63	-1.47	-1.78	0.0104	-286
2020/12/8 22:29	-286	-285	-289	-0.51	-1.53	-1.78	-0.0035	-287
2020/12/8 22:30	-288	-287	-291	-0.89	-1.64	-2.09	-0.0104	-291
2020/12/8 22:31	-291	-285	-291	-0.54	-1.71	-1.98	0.0137	-287
2020/12/8 22:32	-287	-285	-289	-0.27	-1.74	-1.88	0	-287
2020/12/8 22:33	-287	-286	-288	-0.05	-1.75	-1.77	0	-287
2020/12/8 22:34	-287	-283	-289	0	-1.75	-1.75	-0.0035	-288
2020/12/8 22:35	-288	-287	-295	-0.71	-1.84	-2.19	-0.0208	-294
2020/12/8 22:36	-293	-291	-294	-0.7	-1.92	-2.27	0.0068	-291
2020/12/8 22:37	-291	-290	-296	-1	-2.05	-2.55	-0.0103	-294
2020/12/8 22:38	-292	-289	-295	-0.46	-2.11	-2.34	0.0103	-289
2020/12/8 22:39	-290	-289	-293	-0.06	-2.12	-2.15	0.0034	-289
2020/12/8 22:40	-290	-289	-293	0.23	-2.09	-1.97	0.0034	-289
2020/12/8 22:41	-290	-287	-291	0.44	-2.03	-1.81	0.0034	-289
2020/12/8 22:42	-288	-286	-290	0.71	-1.94	-1.59	0	-288
2020/12/8 22:43	-288	-288	-290	0.75	-1.85	-1.47	-0.0035	-289
2020/12/8 22:44	-288	-285	-289	1.16	-1.71	-1.13	0.0069	-286
2020/12/8 22:45	-286	-284	-288	1.38	-1.53	-0.84	0	-286
2020/12/8 22:46	-287	-285	-289	1.35	-1.36	-0.69	0	-287
2020/12/8 22:47	-287	-285	-288	1.41	-1.19	-0.48	0.0035	-286
2020/12/8 22:48	-285	-284	-288	1.4	-1.01	-0.32	-0.0035	-286
2020/12/8 22:49	-286	-284	-287	1.46	-0.83	-0.1	0.0035	-285
2020/12/8 22:50	-285	-282	-285	1.69	-0.62	0.23	0.007	-283
2020/12/8 22:51	-283	-282	-286	1.89	-0.38	0.56	0.0035	-282
2020/12/8 22:52	-283	-281	-285	1.67	-0.18	0.66	-0.0035	-284
2020/12/8 22:53	-284	-283	-286	1.44	0.01	0.73	0	-284
2020/12/8 22:54	-284	-281	-285	1.48	0.19	0.93	0.007	-282
2020/12/8 22:55	-281	-281	-286	0.91	0.3	0.76	-0.0178	-286
2020/12/8 22:56	-286	-285	-290	0.25	0.34	0.46	-0.007	-288
2020/12/8 22:57	-289	-289	-295	-0.7	0.25	-0.1	-0.0104	-292
2020/12/8 22:58	-292	-289	-294	-1.26	0.09	-0.54	0	-292
2020/12/8 22:59	-292	-291	-296	-1.93	-0.15	-1.11	-0.0103	-295
2020/12/8 23:00	-295	-288	-299	-1.35	-0.32	-0.99	0.0237	-288
2020/12/8 23:01	-288	-288	-288	-0.91	-0.43	-0.89	0	-288
2020/12/8 9:01	-286	-286	-295	-1.22	-0.58	-1.19	-0.0245	-293
2020/12/8 9:02	-292	-291	-295	-1.08	-0.72	-1.26	0.0034	-291
2020/12/8 9:03	-294	-291	-294	-1.31	-0.88	-1.54	0	-294
2020/12/8 9:04	-292	-292	-298	-1.62	-1.09	-1.9	-0.0137	-296
2020/12/8 9:05	-297	-295	-299	-1.84	-1.32	-2.24	0	-297
2020/12/8 9:06	-297	-294	-302	-1.48	-1.5	-2.24	0.0101	-294
2020/12/8 9:07	-294	-294	-300	-1.52	-1.69	-2.45	-0.0102	-297
2020/12/8 9:08	-297	-296	-301	-1.57	-1.89	-2.67	-0.0034	-298
2020/12/8 9:09	-298	-297	-301	-1.48	-2.07	-2.82	0	-298
2020/12/8 9:10	-300	-295	-300	-1.19	-2.22	-2.82	0.01	-297
2020/12/8 9:11	-297	-295	-298	-0.77	-2.32	-2.7	0.0034	-296
2020/12/8 9:12	-297	-292	-298	-0.04	-2.32	-2.34	0.0135	-293
2020/12/8 9:13	-293	-290	-293	0.84	-2.22	-1.8	0.0102	-290
2020/12/8 9:14	-291	-290	-293	1.39	-2.04	-1.35	0.0034	-290
2020/12/8 9:15	-291	-289	-292	1.44	-1.86	-1.14	-0.0034	-292
2020/12/8 9:16	-292	-290	-294	1.69	-1.65	-0.81	0.0068	-290
2020/12/8 9:17	-290	-289	-294	1.66	-1.45	-0.62	-0.0034	-291
2020/12/8 9:18	-292	-289	-292	1.71	-1.23	-0.38	0.0068	-290
2020/12/8 9:19	-291	-285	-292	2.31	-0.94	0.21	0.0206	-285
2020/12/8 9:20	-285	-284	-290	2.07	-0.68	0.35	-0.014	-289
2020/12/8 9:21	-289	-287	-291	1.7	-0.47	0.38	-0.0035	-290
2020/12/8 9:22	-290	-290	-296	0.87	-0.36	0.07	-0.0138	-294
2020/12/8 9:23	-295	-293	-296	0.45	-0.31	-0.08	0.0068	-293
2020/12/8 9:24	-293	-291	-296	-0.22	-0.34	-0.45	-0.0102	-296
2020/12/8 9:25	-295	-294	-298	-0.75	-0.43	-0.81	-0.0068	-297
2020/12/8 9:26	-298	-296	-300	-1.17	-0.58	-1.16	0	-298
2020/12/8 9:27	-298	-296	-301	-1.35	-0.74	-1.42	0	-298
2020/12/8 9:28	-298	-296	-299	-1.26	-0.9	-1.53	0.0034	-297
2020/12/8 9:29	-297	-296	-299	-1.37	-1.07	-1.76	-0.0067	-299
2020/12/8 9:30	-296	-296	-299	-0.97	-1.19	-1.68	0	-296
2020/12/8 9:31	-297	-295	-298	-0.77	-1.29	-1.67	0	-297
2020/12/8 9:32	-297	-295	-298	-0.58	-1.36	-1.65	0	-297
2020/12/8 9:33	-297	-294	-299	-0.41	-1.41	-1.62	0	-297
2020/12/8 9:34	-297	-296	-299	-0.25	-1.44	-1.57	0	-297
2020/12/8 9:35	-298	-295	-298	0.01	-1.44	-1.44	0.0067	-296
2020/12/8 9:36	-296	-294	-297	0.33	-1.4	-1.24	0.0034	-295
2020/12/8 9:37	-296	-294	-298	0.54	-1.33	-1.07	0.0034	-295
2020/12/8 9:38	-296	-294	-298	0.41	-1.28	-1.08	-0.0034	-297
2020/12/8 9:39	-297	-295	-299	0.46	-1.23	-1	0.0034	-296
2020/12/8 9:40	-298	-294	-298	0.62	-1.15	-0.84	0.0101	-295
2020/12/8 9:41	-295	-294	-298	0.58	-1.08	-0.79	-0.0034	-296
2020/12/8 9:42	-296	-295	-298	0.54	-1.01	-0.74	0	-296
2020/12/8 9:43	-296	-296	-298	0.25	-0.98	-0.85	-0.0068	-298
2020/12/8 9:44	-298	-296	-300	-0.05	-0.98	-1.01	-0.0034	-299
2020/12/8 9:45	-300	-297	-300	-0.09	-1	-1.04	0.0067	-298
2020/12/8 9:46	-298	-293	-299	0.41	-0.94	-0.74	0.0134	-294
2020/12/8 9:47	-293	-292	-296	0.85	-0.84	-0.41	0	-293
2020/12/8 9:48	-294	-293	-297	1.1	-0.7	-0.15	0.0034	-293
2020/12/8 9:49	-293	-290	-294	1.34	-0.53	0.14	0.0034	-292
2020/12/8 9:50	-292	-289	-293	1.43	-0.35	0.36	0	-292
2020/12/8 9:51	-292	-292	-295	1.16	-0.21	0.37	-0.0068	-294
2020/12/8 9:52	-293	-292	-295	1.06	-0.08	0.45	0	-293
2020/12/8 9:53	-292	-288	-294	1.58	0.12	0.91	0.0137	-288
2020/12/8 9:54	-289	-288	-291	1.57	0.32	1.1	-0.0035	-290
2020/12/8 9:55	-289	-282	-290	2.37	0.61	1.8	0.0208	-283
2020/12/8 9:56	-283	-282	-289	2.1	0.88	1.92	-0.0177	-288
2020/12/8 9:57	-289	-287	-291	1.67	1.08	1.92	0	-289
2020/12/8 9:58	-289	-282	-289	2.06	1.34	2.37	0.0208	-283
2020/12/8 9:59	-283	-283	-286	1.79	1.57	2.46	-0.0106	-286
2020/12/8 10:00	-286	-285	-290	1.25	1.72	2.34	-0.007	-288
2020/12/8 10:01	-288	-286	-291	0.55	1.79	2.07	-0.0069	-290
2020/12/8 10:02	-290	-288	-293	-0.2	1.77	1.67	-0.0069	-292
2020/12/8 10:03	-292	-287	-292	-0.69	1.68	1.33	0	-292
2020/12/8 10:04	-292	-287	-292	-0.74	1.59	1.21	0.0068	-290
2020/12/8 10:05	-290	-289	-293	-0.76	1.49	1.11	0	-290
2020/12/8 10:06	-291	-291	-296	-1.27	1.33	0.7	-0.0103	-294
2020/12/8 10:07	-294	-288	-295	-1.17	1.19	0.6	0.0102	-291
2020/12/8 10:08	-290	-290	-294	-1.19	1.04	0.44	-0.0069	-292
2020/12/8 10:09	-292	-290	-294	-1.03	0.91	0.39	0.0034	-291
2020/12/8 10:10	-290	-286	-291	-0.64	0.83	0.51	0.0034	-289
2020/12/8 10:11	-289	-289	-294	-0.63	0.75	0.43	-0.0069	-291
2020/12/8 10:12	-291	-289	-295	-0.35	0.7	0.53	0.0069	-289
2020/12/8 10:13	-290	-286	-292	-0.3	0.67	0.52	0	-290
2020/12/8 10:14	-289	-285	-291	0.12	0.68	0.74	0.0069	-287
2020/12/8 10:15	-288	-287	-291	0.24	0.71	0.83	0	-288
2020/12/8 10:16	-288	-288	-288	0.29	0.75	0.89	0	-288
2020/12/8 10:31	-289	-287	-291	0.03	0.75	0.77	-0.0035	-290
2020/12/8 10:32	-290	-289	-291	-0.02	0.75	0.74	0.0034	-289
2020/12/8 10:33	-289	-289	-292	-0.19	0.73	0.63	-0.0035	-290
2020/12/8 10:34	-290	-289	-295	-0.42	0.67	0.46	-0.0034	-291
2020/12/8 10:35	-290	-290	-296	-0.94	0.56	0.08	-0.0138	-294
2020/12/8 10:36	-294	-290	-296	-1.23	0.4	-0.21	0	-294
2020/12/8 10:37	-294	-288	-297	-1.23	0.25	-0.37	0.0034	-293
2020/12/8 10:38	-292	-292	-296	-1.29	0.09	-0.56	-0.0068	-294
2020/12/8 10:39	-293	-286	-295	-0.5	0.02	-0.23	0.0171	-288
2020/12/8 10:40	-287	-282	-288	0.15	0.04	0.12	0	-287
2020/12/8 10:41	-288	-286	-294	-0.35	0	-0.17	-0.0208	-294
2020/12/8 10:42	-293	-292	-296	-0.64	-0.08	-0.4	-0.0034	-294
2020/12/8 10:43	-293	-292	-296	-0.91	-0.19	-0.65	-0.0068	-295
2020/12/8 10:44	-296	-293	-298	-1.42	-0.37	-1.08	-0.0068	-298
2020/12/8 10:45	-298	-294	-299	-1.27	-0.53	-1.17	0.0101	-295
2020/12/8 10:46	-296	-290	-297	-0.97	-0.65	-1.14	0.0068	-294
2020/12/8 10:47	-294	-292	-296	-0.98	-0.78	-1.27	-0.0068	-296
2020/12/8 10:48	-294	-293	-298	-0.66	-0.86	-1.19	0	-294
2020/12/8 10:49	-293	-291	-294	-0.29	-0.89	-1.04	0	-293
2020/12/8 10:50	-294	-292	-299	-0.66	-0.98	-1.31	-0.0136	-298
2020/12/8 10:51	-298	-292	-299	-0.2	-1	-1.1	0.0168	-293
2020/12/8 10:52	-293	-292	-295	-0.01	-1	-1.01	-0.0034	-294
2020/12/8 10:53	-293	-292	-295	0.25	-0.97	-0.84	0	-293
2020/12/8 10:54	-293	-292	-294	0.42	-0.92	-0.71	0	-293
2020/12/8 10:55	-294	-293	-299	0.01	-0.92	-0.91	-0.0102	-297
2020/12/8 10:56	-297	-297	-300	-0.48	-0.98	-1.22	-0.0067	-299
2020/12/8 10:57	-299	-294	-300	-0.37	-1.02	-1.21	0.01	-296
2020/12/8 10:58	-295	-293	-296	-0.13	-1.04	-1.1	0	-295
2020/12/8 10:59	-295	-294	-297	-0.08	-1.05	-1.09	-0.0034	-296
2020/12/8 11:00	-295	-294	-297	-0.03	-1.05	-1.07	-0.0034	-296
2020/12/8 11:01	-295	-294	-296	0.28	-1.02	-0.88	0.0034	-294
2020/12/8 11:02	-294	-293	-297	0.35	-0.97	-0.8	-0.0034	-295
2020/12/8 11:03	-295	-294	-297	0.39	-0.92	-0.73	0	-295
2020/12/8 11:04	-296	-293	-296	0.67	-0.84	-0.5	0.0101	-293
2020/12/8 11:05	-294	-293	-296	0.7	-0.75	-0.4	0	-294
2020/12/8 11:06	-294	-293	-296	0.57	-0.68	-0.4	-0.0034	-295
2020/12/8 11:07	-295	-293	-296	0.72	-0.59	-0.23	0.0068	-293
2020/12/8 11:08	-294	-293	-295	0.66	-0.51	-0.18	0	-294
2020/12/8 11:09	-294	-292	-296	0.47	-0.45	-0.21	-0.0034	-295
2020/12/8 11:10	-295	-294	-298	0.34	-0.41	-0.24	0	-295
2020/12/8 11:11	-296	-295	-297	0.24	-0.38	-0.26	0.0034	-295
2020/12/8 11:12	-295	-294	-297	0.18	-0.36	-0.27	0	-295
2020/12/8 11:13	-295	-295	-298	-0.12	-0.37	-0.43	-0.0068	-297
2020/12/8 11:14	-297	-295	-299	-0.42	-0.42	-0.64	-0.0034	-298
2020/12/8 11:15	-299	-295	-300	-0.33	-0.47	-0.63	0.01	-296
2020/12/8 11:16	-297	-294	-298	-0.24	-0.5	-0.62	0.0034	-296
2020/12/8 11:17	-296	-294	-299	-0.29	-0.53	-0.68	-0.0034	-297
2020/12/8 11:18	-298	-296	-299	-0.3	-0.57	-0.72	0.0034	-297
2020/12/8 11:19	-297	-295	-298	-0.28	-0.6	-0.74	0	-297
2020/12/8 11:20	-297	-295	-299	-0.37	-0.65	-0.84	-0.0034	-298
2020/12/8 11:21	-298	-296	-299	-0.39	-0.7	-0.9	0	-298
2020/12/8 11:22	-299	-298	-301	-0.63	-0.78	-1.09	-0.0033	-300
2020/12/8 11:23	-299	-298	-301	-0.73	-0.87	-1.24	-0.0033	-300
2020/12/8 11:24	-300	-298	-301	-0.74	-0.96	-1.33	0	-300
2020/12/8 11:25	-300	-299	-301	-0.82	-1.07	-1.47	-0.0033	-301
2020/12/8 11:26	-301	-297	-302	-0.42	-1.12	-1.33	0.01	-298
2020/12/8 11:27	-297	-295	-299	-0.13	-1.13	-1.2	-0.0034	-298
2020/12/8 11:28	-298	-296	-300	0.34	-1.09	-0.92	0.0067	-296
2020/12/8 11:29	-296	-295	-299	0.63	-1.01	-0.7	0	-296
2020/12/8 11:30	-296	-294	-298	0.93	-0.9	-0.43	0.0034	-295
2020/12/8 11:31	-294	-294	-294	1.21	-0.75	-0.14	0	-294
2020/12/8 13:31	-290	-290	-302	0.82	-0.64	-0.23	-0.0276	-298
2020/12/8 13:32	-298	-295	-299	0.81	-0.54	-0.14	0.0067	-296
2020/12/8 13:33	-296	-294	-297	0.89	-0.43	0.02	0.0034	-295
2020/12/8 13:34	-296	-294	-298	0.65	-0.35	-0.02	-0.0034	-297
2020/12/8 13:35	-297	-294	-298	0.73	-0.26	0.11	0.0067	-295
2020/12/8 13:36	-295	-293	-296	0.87	-0.15	0.29	0.0034	-294
2020/12/8 13:37	-294	-291	-295	1.17	0	0.58	0.0068	-292
2020/12/8 13:38	-292	-289	-292	1.68	0.21	1.05	0.0103	-289
2020/12/8 13:39	-291	-289	-293	1.78	0.43	1.32	0.0034	-290
2020/12/8 13:40	-288	-284	-290	2.25	0.71	1.84	0.0069	-286
2020/12/8 13:41	-285	-284	-288	2.29	1	2.14	-0.007	-287
2020/12/8 13:42	-287	-284	-288	2.56	1.32	2.6	0.0105	-284
2020/12/8 13:43	-285	-282	-286	2.57	1.64	2.92	0.0035	-284
2020/12/8 13:44	-285	-282	-285	2.54	1.96	3.23	0.007	-283
2020/12/8 13:45	-283	-281	-285	2.48	2.27	3.51	0.0035	-282
2020/12/8 13:46	-282	-279	-283	2.52	2.58	3.84	0.0071	-280
2020/12/8 13:47	-280	-279	-283	1.99	2.83	3.83	-0.0107	-283
2020/12/8 13:48	-281	-279	-283	1.63	3.03	3.85	-0.0036	-282
2020/12/8 13:49	-283	-282	-286	1.13	3.18	3.74	0	-283
2020/12/8 13:50	-283	-282	-285	0.58	3.25	3.54	-0.0035	-284
2020/12/8 13:51	-284	-282	-286	0.27	3.28	3.41	0.0035	-283
2020/12/8 13:52	-282	-281	-285	-0.13	3.27	3.2	-0.0071	-284
2020/12/8 13:53	-283	-279	-284	0.08	3.28	3.32	0.0106	-280
2020/12/8 13:54	-281	-279	-285	-0.23	3.25	3.13	-0.0071	-283
2020/12/8 13:55	-283	-283	-286	-0.48	3.19	2.95	0	-283
2020/12/8 13:56	-283	-282	-285	-0.79	3.09	2.69	-0.0035	-284
2020/12/8 13:57	-283	-280	-284	-0.62	3.01	2.7	0.0071	-281
2020/12/8 13:58	-281	-279	-282	-0.66	2.93	2.59	-0.0036	-282
2020/12/8 13:59	-282	-280	-284	-0.58	2.85	2.56	0.0035	-281
2020/12/8 14:00	-282	-279	-282	-0.68	2.77	2.43	0	-282
2020/12/8 14:01	-281	-281	-284	-0.76	2.67	2.3	-0.0036	-282
2020/12/8 14:02	-282	-282	-285	-1.19	2.52	1.93	-0.0106	-285
2020/12/8 14:03	-284	-280	-285	-0.94	2.41	1.94	0.0106	-281
2020/12/8 14:04	-280	-280	-282	-0.78	2.31	1.92	-0.0036	-281
2020/12/8 14:05	-279	-279	-283	-0.81	2.21	1.81	-0.0108	-282
2020/12/8 14:06	-282	-279	-282	-0.57	2.14	1.85	0.0071	-280
2020/12/8 14:07	-280	-279	-282	-0.55	2.07	1.79	-0.0036	-281
2020/12/8 14:08	-281	-280	-282	-0.55	2	1.72	0	-281
2020/12/8 14:09	-281	-279	-281	-0.43	1.95	1.73	0.0036	-280
2020/12/8 14:10	-280	-277	-280	-0.24	1.92	1.79	0.0036	-279
2020/12/8 14:11	-278	-278	-281	-0.02	1.91	1.9	0	-278
2020/12/8 14:12	-279	-278	-280	-0.04	1.91	1.89	0	-279
2020/12/8 14:13	-280	-278	-282	-0.21	1.88	1.78	0	-280
2020/12/8 14:14	-281	-279	-282	-0.34	1.84	1.67	0.0036	-280
2020/12/8 14:15	-280	-279	-281	-0.57	1.77	1.48	-0.0036	-281
2020/12/8 14:16	-280	-279	-282	-0.71	1.68	1.32	-0.0036	-281
2020/12/8 14:17	-281	-279	-283	-0.67	1.6	1.26	0.0036	-280
2020/12/8 14:18	-280	-279	-282	-0.64	1.52	1.2	0	-280
2020/12/8 14:19	-281	-279	-283	-0.74	1.42	1.06	0	-281
2020/12/8 14:20	-281	-280	-283	-0.91	1.31	0.85	-0.0036	-282
2020/12/8 14:21	-283	-279	-283	-0.75	1.22	0.84	0.0106	-280
2020/12/8 14:22	-280	-279	-282	-0.62	1.14	0.83	0	-280
2020/12/8 14:23	-281	-280	-283	-0.79	1.04	0.64	-0.0036	-282
2020/12/8 14:24	-282	-281	-287	-1.51	0.85	0.09	-0.0177	-287
2020/12/8 14:25	-287	-285	-289	-1.77	0.63	-0.26	0.0035	-286
2020/12/8 14:26	-286	-283	-287	-1.6	0.43	-0.37	0.007	-284
2020/12/8 14:27	-284	-281	-284	-1.29	0.27	-0.37	0.0035	-283
2020/12/8 14:28	-283	-281	-286	-1.15	0.12	-0.45	-0.0035	-284
2020/12/8 14:29	-284	-282	-284	-0.89	0.01	-0.43	0.0035	-283
2020/12/8 14:30	-284	-282	-285	-0.67	-0.07	-0.41	0.0035	-283
2020/12/8 14:31	-284	-283	-287	-0.76	-0.17	-0.54	-0.0035	-285
2020/12/8 14:32	-285	-284	-286	-0.77	-0.26	-0.65	0	-285
2020/12/8 14:33	-284	-283	-286	-0.73	-0.35	-0.72	-0.0035	-285
2020/12/8 14:34	-285	-284	-287	-0.66	-0.44	-0.77	0	-285
2020/12/8 14:35	-286	-283	-286	-0.57	-0.51	-0.79	0.0035	-285
2020/12/8 14:36	-285	-284	-286	-0.48	-0.57	-0.81	0	-285
2020/12/8 14:37	-285	-283	-286	-0.26	-0.6	-0.73	0.0035	-284
2020/12/8 14:38	-284	-282	-286	-0.35	-0.64	-0.82	-0.007	-286
2020/12/8 14:39	-286	-285	-288	-0.51	-0.71	-0.96	-0.0035	-287
2020/12/8 14:40	-287	-284	-287	-0.31	-0.75	-0.9	0.007	-285
2020/12/8 14:41	-287	-284	-288	-0.16	-0.77	-0.84	0.007	-285
2020/12/8 14:42	-286	-282	-287	0.22	-0.74	-0.63	0.0105	-283
2020/12/8 14:43	-282	-281	-285	0.45	-0.68	-0.45	-0.0035	-283
2020/12/8 14:44	-283	-282	-286	0.34	-0.64	-0.47	-0.0071	-285
2020/12/8 14:45	-284	-281	-285	0.64	-0.56	-0.24	0.007	-282
2020/12/8 14:46	-282	-281	-285	0.68	-0.47	-0.14	-0.0035	-283
2020/12/8 14:47	-282	-281	-285	0.67	-0.39	-0.05	-0.0035	-283
2020/12/8 14:48	-283	-281	-284	0.77	-0.29	0.09	0.0035	-282
2020/12/8 14:49	-282	-280	-283	0.93	-0.18	0.28	0.0035	-281
2020/12/8 14:50	-281	-280	-283	0.85	-0.07	0.35	-0.0036	-282
2020/12/8 14:51	-281	-278	-282	1.14	0.07	0.64	0.0071	-279
2020/12/8 14:52	-279	-276	-280	1.52	0.26	1.02	0.0072	-277
2020/12/8 14:53	-277	-275	-279	1.54	0.45	1.22	-0.0036	-278
2020/12/8 14:54	-278	-277	-279	1.6	0.65	1.45	0.0036	-277
2020/12/8 14:55	-277	-273	-279	1.79	0.88	1.77	0.0072	-275
2020/12/8 14:56	-276	-273	-278	1.67	1.09	1.92	0	-276
2020/12/8 14:57	-276	-272	-277	2	1.34	2.34	0.0145	-272
2020/12/8 14:58	-272	-271	-275	1.95	1.58	2.56	-0.0037	-273
2020/12/8 14:59	-273	-271	-277	1.41	1.76	2.46	-0.011	-276
2020/12/8 15:00	-276	-274	-283	0.07	1.76	1.8	-0.0254	-283
2020/12/8 15:01	-279	-279	-279	-0.3	1.73	1.58	0	-279
2020/12/8 15:28	-279	-279	-279	-0.54	1.66	1.39	0	-279
2020/12/9 21:00	-286	-286	-286	-1.59	1.46	0.66	0	-286
2020/12/9 21:01	-280	-276	-288	-1.3	1.3	0.65	0.0036	-279
2020/12/9 21:02	-279	-273	-279	-0.43	1.24	1.03	0.0179	-274
2020/12/9 21:03	-273	-264	-276	0.49	1.31	1.55	0.0073	-271
2020/12/9 21:04	-272	-270	-283	-0.51	1.24	0.99	-0.0404	-283
2020/12/9 21:05	-282	-279	-286	-0.88	1.13	0.69	0.0035	-281
2020/12/9 21:06	-280	-280	-285	-1.34	0.96	0.3	-0.0107	-283
2020/12/9 21:07	-283	-280	-285	-1.7	0.75	-0.1	-0.0035	-284
2020/12/9 21:08	-284	-271	-286	-0.45	0.7	0.47	0.0387	-273
2020/12/9 21:09	-274	-272	-278	-0.04	0.69	0.67	-0.0073	-276
2020/12/9 21:10	-277	-274	-280	-0.17	0.67	0.58	-0.0072	-279
2020/12/9 21:11	-279	-276	-281	-0.01	0.67	0.67	0.0072	-277
2020/12/9 21:12	-277	-273	-278	0.34	0.71	0.88	0.0072	-275
2020/12/9 21:13	-275	-273	-278	0.53	0.78	1.04	0	-275
2020/12/9 21:14	-275	-273	-276	0.48	0.84	1.08	-0.0036	-276
2020/12/9 21:15	-276	-274	-278	0.15	0.86	0.93	-0.0072	-278
2020/12/9 21:16	-277	-275	-278	0.05	0.86	0.89	0	-277
2020/12/9 21:17	-276	-274	-279	0.09	0.87	0.92	0	-276
2020/12/9 21:18	-276	-276	-279	-0.03	0.87	0.86	-0.0036	-277
2020/12/9 21:19	-276	-274	-279	0.27	0.9	1.04	0.0072	-274
2020/12/9 21:20	-274	-272	-280	-0.35	0.86	0.69	-0.0219	-280
2020/12/9 21:21	-277	-273	-278	-0.09	0.85	0.81	0.0072	-275
2020/12/9 21:22	-275	-271	-276	0.44	0.91	1.13	0.0109	-272
2020/12/9 21:23	-273	-270	-274	0.74	1	1.37	0.0037	-272
2020/12/9 21:24	-271	-269	-273	0.87	1.11	1.54	-0.0037	-272
2020/12/9 21:25	-272	-269	-273	1.01	1.23	1.74	0.0037	-271
2020/12/9 21:26	-271	-268	-272	1.4	1.41	2.11	0.0111	-268
2020/12/9 21:27	-268	-268	-271	1.3	1.57	2.22	-0.0075	-270
2020/12/9 21:28	-270	-267	-272	1.26	1.73	2.36	0.0037	-269
2020/12/9 21:29	-269	-267	-270	1.27	1.89	2.52	0.0037	-268
2020/12/9 21:30	-268	-267	-271	1.17	2.03	2.62	0	-268
2020/12/9 21:31	-270	-268	-272	0.5	2.1	2.35	-0.0074	-272
2020/12/9 21:32	-271	-269	-273	0.28	2.13	2.27	0.0037	-270
2020/12/9 21:33	-270	-268	-273	0.33	2.17	2.34	0.0074	-268
2020/12/9 21:34	-270	-266	-271	0.19	2.2	2.29	0.0037	-269
2020/12/9 21:35	-269	-269	-274	-0.21	2.17	2.06	-0.0074	-271
2020/12/9 21:36	-272	-272	-275	-0.62	2.09	1.78	0	-272
2020/12/9 21:37	-274	-272	-275	-1.01	1.97	1.46	0.0036	-273
2020/12/9 21:38	-274	-273	-276	-1.61	1.77	0.96	-0.0073	-276
2020/12/9 21:39	-275	-273	-277	-1.69	1.55	0.71	0.0036	-274
2020/12/9 21:40	-275	-271	-276	-1.93	1.31	0.35	-0.0036	-276
2020/12/9 21:41	-276	-274	-277	-1.88	1.08	0.14	0.0036	-275
2020/12/9 21:42	-275	-274	-277	-1.89	0.84	-0.1	-0.0036	-276
2020/12/9 21:43	-274	-273	-276	-1.56	0.65	-0.13	0	-274
2020/12/9 21:44	-274	-273	-276	-1.54	0.45	-0.32	-0.0073	-276
2020/12/9 21:45	-275	-273	-275	-1.33	0.29	-0.38	0	-275
2020/12/9 21:46	-275	-273	-278	-1.13	0.15	-0.42	0	-275
2020/12/9 21:47	-275	-273	-276	-0.82	0.04	-0.37	0.0036	-274
2020/12/9 21:48	-275	-273	-276	-0.84	-0.06	-0.48	-0.0036	-276
2020/12/9 21:49	-276	-272	-276	-0.55	-0.13	-0.41	0.0072	-274
2020/12/9 21:50	-274	-273	-276	-0.34	-0.17	-0.34	0	-274
2020/12/9 21:51	-274	-270	-275	0.32	-0.13	0.03	0.0146	-270
2020/12/9 21:52	-270	-269	-272	0.6	-0.06	0.24	-0.0037	-271
2020/12/9 21:53	-271	-270	-272	0.61	0.02	0.33	-0.0037	-272
2020/12/9 21:54	-272	-270	-273	0.72	0.11	0.47	0.0037	-271
2020/12/9 21:55	-271	-268	-272	1.12	0.25	0.81	0.0111	-268
2020/12/9 21:56	-268	-268	-272	0.93	0.37	0.83	-0.0112	-271
2020/12/9 21:57	-272	-270	-273	0.63	0.45	0.76	0	-272
2020/12/9 21:58	-272	-271	-273	0.27	0.48	0.62	-0.0037	-273
2020/12/9 21:59	-271	-270	-273	0.03	0.48	0.49	-0.0074	-273
2020/12/9 22:00	-273	-271	-274	-0.01	0.48	0.47	0.0037	-272
2020/12/9 22:01	-272	-269	-273	0.08	0.49	0.53	0.0037	-271
2020/12/9 22:02	-271	-269	-272	0.39	0.54	0.73	0.0074	-269
2020/12/9 22:03	-270	-269	-271	0.42	0.59	0.8	0	-270
2020/12/9 22:04	-271	-268	-271	0.53	0.66	0.92	0.0074	-269
2020/12/9 22:05	-268	-266	-270	0.69	0.74	1.09	0	-268
2020/12/9 22:06	-268	-266	-269	1	0.87	1.37	0.0075	-266
2020/12/9 22:07	-267	-266	-268	0.99	0.99	1.49	0	-267
2020/12/9 22:08	-267	-267	-271	0.54	1.06	1.33	-0.0112	-270
2020/12/9 22:09	-271	-268	-272	0.33	1.1	1.27	0.0074	-269
2020/12/9 22:10	-268	-267	-270	0.29	1.14	1.28	0	-268
2020/12/9 22:11	-268	-267	-270	0.23	1.17	1.28	0	-268
2020/12/9 22:12	-268	-268	-270	0.16	1.19	1.27	0	-268
2020/12/9 22:13	-268	-267	-269	-0.04	1.18	1.16	-0.0037	-269
2020/12/9 22:14	-269	-267	-271	-0.06	1.17	1.15	0.0037	-268
2020/12/9 22:15	-268	-268	-271	-0.47	1.12	0.88	-0.0112	-271
2020/12/9 22:16	-271	-268	-271	-0.6	1.04	0.74	0.0037	-270
2020/12/9 22:17	-270	-268	-270	-0.54	0.97	0.7	0.0037	-269
2020/12/9 22:18	-269	-267	-269	-0.23	0.94	0.83	0.0074	-267
2020/12/9 22:19	-267	-267	-269	-0.3	0.91	0.75	-0.0075	-269
2020/12/9 22:20	-269	-266	-269	-0.09	0.89	0.85	0.0074	-267
2020/12/9 22:21	-267	-266	-269	0.03	0.9	0.91	0	-267
2020/12/9 22:22	-268	-266	-269	-0.04	0.89	0.87	0	-268
2020/12/9 22:23	-268	-267	-269	-0.1	0.88	0.83	0	-268
2020/12/9 22:24	-268	-267	-270	-0.27	0.85	0.71	-0.0037	-269
2020/12/9 22:25	-269	-267	-270	-0.39	0.8	0.6	0	-269
2020/12/9 22:26	-269	-267	-270	-0.45	0.74	0.52	0	-269
2020/12/9 22:27	-270	-268	-271	-0.48	0.68	0.44	0.0037	-269
2020/12/9 22:28	-269	-267	-271	-0.23	0.65	0.54	0.0074	-267
2020/12/9 22:29	-267	-267	-270	-0.07	0.64	0.61	0	-267
2020/12/9 22:30	-267	-266	-268	0.02	0.65	0.65	0	-267
2020/12/9 22:31	-267	-266	-271	-0.19	0.62	0.52	-0.0075	-269
2020/12/9 22:32	-268	-265	-268	-0.07	0.61	0.58	0.0037	-267
2020/12/9 22:33	-267	-266	-269	-0.13	0.6	0.53	-0.0037	-268
2020/12/9 22:34	-268	-266	-269	0.08	0.61	0.65	0.0075	-266
2020/12/9 22:35	-267	-266	-269	0.07	0.62	0.65	0	-267
2020/12/9 22:36	-267	-265	-270	-0.07	0.61	0.57	-0.0037	-268
2020/12/9 22:37	-269	-268	-272	-0.43	0.55	0.34	-0.0037	-270
2020/12/9 22:38	-270	-268	-272	-0.64	0.47	0.15	0	-270
2020/12/9 22:39	-270	-269	-272	-0.87	0.36	-0.07	-0.0037	-271
2020/12/9 22:40	-271	-268	-271	-0.6	0.29	-0.01	0.0111	-268
2020/12/9 22:41	-269	-266	-270	-0.4	0.24	0.04	0.0037	-268
2020/12/9 22:42	-268	-266	-268	-0.13	0.22	0.16	0.0037	-267
2020/12/9 22:43	-267	-267	-269	-0.09	0.21	0.17	-0.0037	-268
2020/12/9 22:44	-268	-268	-271	-0.19	0.19	0.09	-0.0037	-269
2020/12/9 22:45	-269	-268	-271	-0.37	0.14	-0.04	-0.0037	-270
2020/12/9 22:46	-270	-269	-274	-0.98	0.02	-0.47	-0.0148	-274
2020/12/9 22:47	-274	-271	-275	-1.06	-0.11	-0.64	0.0073	-272
2020/12/9 22:48	-271	-270	-273	-1.17	-0.26	-0.85	-0.0074	-273
2020/12/9 22:49	-271	-270	-276	-1.31	-0.42	-1.08	-0.0111	-274
2020/12/9 22:50	-275	-273	-275	-1.32	-0.59	-1.25	0.0036	-274
2020/12/9 22:51	-274	-272	-274	-1.11	-0.73	-1.28	0.0036	-273
2020/12/9 22:52	-273	-273	-275	-1.04	-0.86	-1.38	-0.0037	-274
2020/12/9 22:53	-274	-273	-276	-0.8	-0.96	-1.36	0.0036	-273
2020/12/9 22:54	-274	-273	-275	-0.72	-1.05	-1.41	0	-274
2020/12/9 22:55	-274	-273	-276	-0.61	-1.12	-1.43	0	-274
2020/12/9 22:56	-274	-271	-275	-0.23	-1.15	-1.27	0.0073	-272
2020/12/9 22:57	-273	-270	-274	0.04	-1.15	-1.13	0.0037	-272
2020/12/9 22:58	-272	-270	-273	0.22	-1.12	-1.01	0	-272
2020/12/9 22:59	-272	-270	-274	0.22	-1.09	-0.98	-0.0037	-273
2020/12/9 23:00	-273	-272	-278	-0.28	-1.13	-1.27	-0.0147	-277
2020/12/9 23:01	-276	-276	-276	-0.43	-1.18	-1.4	0	-276
2020/12/9 9:01	-274	-274	-279	-0.48	-1.24	-1.48	-0.0073	-276
2020/12/9 9:02	-276	-268	-278	-0.21	-1.27	-1.37	0.0072	-274
2020/12/9 9:03	-275	-272	-277	-0.14	-1.29	-1.35	0	-275
2020/12/9 9:04	-276	-274	-279	-0.06	-1.29	-1.32	0.0036	-275
2020/12/9 9:05	-275	-273	-277	0.27	-1.26	-1.12	0.0073	-273
2020/12/9 9:06	-273	-273	-278	0.11	-1.24	-1.19	-0.011	-276
2020/12/9 9:07	-276	-275	-279	0.15	-1.23	-1.15	0.0036	-275
2020/12/9 9:08	-276	-273	-277	0.19	-1.2	-1.11	0.0036	-275
2020/12/9 9:09	-275	-274	-279	-0.16	-1.22	-1.3	-0.0109	-278
2020/12/9 9:10	-278	-274	-279	-0.09	-1.23	-1.28	0.0072	-276
2020/12/9 9:11	-276	-275	-278	-0.15	-1.25	-1.33	-0.0036	-277
2020/12/9 9:12	-277	-276	-278	-0.15	-1.27	-1.35	0	-277
2020/12/9 9:13	-277	-274	-278	0	-1.27	-1.27	0.0036	-276
2020/12/9 9:14	-275	-274	-277	0.12	-1.26	-1.19	-0.0036	-276
2020/12/9 9:15	-276	-275	-278	-0.04	-1.26	-1.28	-0.0072	-278
2020/12/9 9:16	-277	-275	-278	0.14	-1.24	-1.17	0.0036	-276
2020/12/9 9:17	-275	-275	-278	0.27	-1.21	-1.08	-0.0036	-276
2020/12/9 9:18	-276	-274	-278	0.61	-1.13	-0.83	0.0072	-274
2020/12/9 9:19	-274	-271	-276	1.07	-1	-0.47	0.0073	-272
2020/12/9 9:20	-271	-269	-272	1.32	-0.84	-0.18	-0.0037	-272
2020/12/9 9:21	-272	-270	-273	1.55	-0.64	0.13	0.0037	-271
2020/12/9 9:22	-271	-270	-274	1.24	-0.49	0.13	-0.0111	-274
2020/12/9 9:23	-274	-274	-278	0.74	-0.4	-0.03	-0.0073	-276
2020/12/9 9:24	-276	-275	-278	0.26	-0.36	-0.23	-0.0036	-277
2020/12/9 9:25	-277	-275	-278	0.08	-0.35	-0.31	0.0036	-276
2020/12/9 9:26	-275	-275	-278	-0.28	-0.39	-0.53	-0.0109	-278
2020/12/9 9:27	-278	-276	-279	-0.36	-0.43	-0.61	0.0036	-277
2020/12/9 9:28	-277	-275	-279	-0.13	-0.45	-0.51	0.0072	-275
2020/12/9 9:29	-275	-275	-278	-0.09	-0.46	-0.51	-0.0036	-276
2020/12/9 9:30	-278	-276	-278	-0.32	-0.5	-0.66	0	-278
2020/12/9 9:31	-278	-277	-280	-0.43	-0.55	-0.77	0	-278
2020/12/9 9:32	-278	-277	-280	-0.72	-0.64	-1	-0.0072	-280
2020/12/9 9:33	-280	-277	-280	-0.6	-0.72	-1.02	0.0071	-278
2020/12/9 9:34	-277	-275	-278	-0.23	-0.75	-0.86	0.0036	-276
2020/12/9 9:35	-276	-275	-278	-0.09	-0.76	-0.8	-0.0036	-277
2020/12/9 9:36	-277	-273	-277	0.27	-0.73	-0.59	0.0072	-275
2020/12/9 9:37	-275	-271	-275	0.87	-0.62	-0.18	0.0109	-272
2020/12/9 9:38	-274	-271	-274	1.22	-0.46	0.14	0.0073	-272
2020/12/9 9:39	-272	-270	-273	1.25	-0.31	0.32	-0.0037	-273
2020/12/9 9:40	-273	-270	-273	1.47	-0.12	0.61	0.0073	-271
2020/12/9 9:41	-271	-270	-273	1.4	0.05	0.75	-0.0037	-272
2020/12/9 9:42	-271	-270	-273	1.16	0.2	0.77	-0.0074	-273
2020/12/9 9:43	-273	-271	-274	1.19	0.34	0.94	0.0073	-271
2020/12/9 9:44	-272	-271	-273	1.02	0.47	0.98	0	-272
2020/12/9 9:45	-273	-272	-274	0.72	0.56	0.92	0	-273
2020/12/9 9:46	-272	-272	-274	0.36	0.61	0.79	-0.0074	-274
2020/12/9 9:47	-274	-272	-275	0.1	0.62	0.67	0	-274
2020/12/9 9:48	-274	-272	-275	0.05	0.63	0.65	0.0036	-273
2020/12/9 9:49	-273	-272	-274	0.01	0.63	0.63	0	-273
2020/12/9 9:50	-273	-272	-275	-0.03	0.62	0.61	0	-273
2020/12/9 9:51	-273	-271	-275	-0.07	0.62	0.58	0	-273
2020/12/9 9:52	-273	-271	-274	-0.1	0.6	0.56	0	-273
2020/12/9 9:53	-273	-272	-274	-0.12	0.59	0.53	0	-273
2020/12/9 9:54	-273	-272	-274	-0.14	0.57	0.5	0	-273
2020/12/9 9:55	-273	-272	-275	-0.28	0.54	0.39	-0.0037	-274
2020/12/9 9:56	-274	-273	-276	-0.5	0.47	0.23	-0.0036	-275
2020/12/9 9:57	-275	-273	-277	-0.74	0.38	0.01	-0.0036	-276
2020/12/9 9:58	-276	-274	-276	-0.86	0.27	-0.16	0	-276
2020/12/9 9:59	-276	-275	-278	-0.9	0.16	-0.29	0	-276
2020/12/9 10:00	-276	-275	-278	-1	0.04	-0.46	-0.0036	-277
2020/12/9 10:01	-277	-275	-280	-1.14	-0.11	-0.68	-0.0036	-278
2020/12/9 10:02	-279	-274	-279	-0.92	-0.22	-0.68	0.0108	-276
2020/12/9 10:03	-276	-275	-278	-0.85	-0.33	-0.75	-0.0036	-277
2020/12/9 10:04	-278	-276	-278	-0.88	-0.44	-0.88	0	-278
2020/12/9 10:05	-278	-275	-279	-0.6	-0.51	-0.81	0.0072	-276
2020/12/9 10:06	-275	-275	-278	-0.25	-0.54	-0.67	0	-275
2020/12/9 10:07	-276	-276	-279	-0.26	-0.58	-0.71	-0.0036	-277
2020/12/9 10:08	-277	-277	-279	-0.37	-0.62	-0.81	-0.0036	-278
2020/12/9 10:09	-279	-275	-279	-0.16	-0.64	-0.72	0.0108	-276
2020/12/9 10:10	-279	-277	-280	-0.39	-0.69	-0.88	0	-279
2020/12/9 10:11	-279	-276	-281	-0.37	-0.74	-0.92	0.0036	-278
2020/12/9 10:12	-278	-276	-280	-0.32	-0.78	-0.94	0	-278
2020/12/9 10:13	-277	-276	-280	-0.52	-0.84	-1.1	-0.0108	-280
2020/12/9 10:14	-280	-277	-280	-0.35	-0.88	-1.06	0.0071	-278
2020/12/9 10:15	-278	-277	-281	-0.33	-0.93	-1.09	-0.0036	-279
2020/12/9 10:16	-279	-279	-279	-0.29	-0.96	-1.1	0	-279
2020/12/9 10:31	-279	-273	-281	0.54	-0.89	-0.62	0.0215	-273
2020/12/9 10:32	-274	-271	-275	0.92	-0.78	-0.32	0	-274
2020/12/9 10:33	-274	-271	-275	1.25	-0.62	0	0.0036	-273
2020/12/9 10:34	-273	-271	-274	1.53	-0.43	0.33	0.0037	-272
2020/12/9 10:35	-272	-271	-274	1.51	-0.24	0.51	-0.0037	-273
2020/12/9 10:36	-272	-270	-274	1.29	-0.08	0.56	-0.0074	-274
2020/12/9 10:37	-274	-272	-275	1.34	0.09	0.76	0.0073	-272
2020/12/9 10:38	-274	-271	-274	1.3	0.25	0.9	0.0073	-272
2020/12/9 10:39	-273	-271	-274	1.08	0.38	0.92	0	-273
2020/12/9 10:40	-273	-270	-274	1.13	0.52	1.09	0.0073	-271
2020/12/9 10:41	-272	-270	-274	1.09	0.66	1.21	0.0037	-271
2020/12/9 10:42	-271	-270	-274	1	0.79	1.29	0	-271
2020/12/9 10:43	-271	-269	-273	0.75	0.88	1.25	-0.0037	-272
2020/12/9 10:44	-272	-272	-275	0.28	0.91	1.05	-0.0074	-274
2020/12/9 10:45	-274	-272	-277	-0.3	0.88	0.73	-0.0073	-276
2020/12/9 10:46	-276	-274	-277	-0.79	0.78	0.38	-0.0036	-277
2020/12/9 10:47	-275	-274	-277	-0.95	0.66	0.19	-0.0036	-276
2020/12/9 10:48	-275	-275	-278	-1	0.53	0.03	-0.0036	-276
2020/12/9 10:49	-276	-274	-278	-1	0.41	-0.09	0	-276
2020/12/9 10:50	-276	-274	-278	-0.95	0.29	-0.18	0	-276
2020/12/9 10:51	-275	-273	-277	-0.75	0.2	-0.18	0	-275
2020/12/9 10:52	-274	-273	-276	-0.46	0.14	-0.09	0	-274
2020/12/9 10:53	-274	-272	-275	-0.25	0.11	-0.02	0	-274
2020/12/9 10:54	-274	-274	-277	-0.24	0.08	-0.04	-0.0036	-275
2020/12/9 10:55	-276	-274	-277	-0.22	0.05	-0.06	0.0036	-275
2020/12/9 10:56	-275	-275	-278	-0.58	-0.02	-0.32	-0.0109	-278
2020/12/9 10:57	-278	-275	-278	-0.78	-0.12	-0.51	0	-278
2020/12/9 10:58	-278	-276	-278	-0.86	-0.23	-0.66	0	-278
2020/12/9 10:59	-278	-276	-279	-0.86	-0.33	-0.76	0	-278
2020/12/9 11:00	-278	-277	-279	-0.81	-0.44	-0.84	0	-278
2020/12/9 11:01	-278	-275	-278	-0.6	-0.51	-0.81	0.0036	-277
2020/12/9 11:02	-277	-275	-278	-0.17	-0.53	-0.62	0.0072	-275
2020/12/9 11:03	-275	-274	-277	-0.01	-0.53	-0.54	-0.0036	-276
2020/12/9 11:04	-276	-274	-277	0.23	-0.51	-0.39	0.0036	-275
2020/12/9 11:05	-275	-274	-276	0.24	-0.47	-0.35	-0.0036	-276
2020/12/9 11:06	-276	-272	-276	0.51	-0.41	-0.16	0.0072	-274
2020/12/9 11:07	-274	-273	-277	0.4	-0.36	-0.16	-0.0073	-276
2020/12/9 11:08	-275	-274	-277	0.31	-0.32	-0.17	-0.0036	-276
2020/12/9 11:09	-276	-273	-277	0.51	-0.26	-0.01	0.0072	-274
2020/12/9 11:10	-274	-272	-276	0.61	-0.18	0.12	0	-274
2020/12/9 11:11	-275	-273	-276	0.64	-0.1	0.22	0.0036	-274
2020/12/9 11:12	-273	-273	-278	0.37	-0.06	0.13	-0.011	-276
2020/12/9 11:13	-277	-276	-279	-0.19	-0.08	-0.18	-0.0072	-279
2020/12/9 11:14	-278	-277	-280	-0.41	-0.13	-0.34	0	-278
2020/12/9 11:15	-278	-278	-280	-0.65	-0.21	-0.54	-0.0036	-279
2020/12/9 11:16	-279	-277	-283	-1.15	-0.36	-0.93	-0.0108	-282
2020/12/9 11:17	-281	-278	-282	-1.13	-0.5	-1.07	0.0036	-280
2020/12/9 11:18	-281	-278	-282	-1.19	-0.65	-1.24	0	-281
2020/12/9 11:19	-280	-278	-281	-1.02	-0.77	-1.28	0	-280
2020/12/9 11:20	-279	-278	-281	-0.59	-0.85	-1.14	0.0036	-278
2020/12/9 11:21	-279	-276	-279	-0.4	-0.9	-1.1	0	-279
2020/12/9 11:22	-279	-276	-280	0.01	-0.9	-0.89	0.0072	-277
2020/12/9 11:23	-278	-276	-281	0.15	-0.88	-0.8	0	-278
2020/12/9 11:24	-279	-278	-281	-0.13	-0.89	-0.96	-0.0072	-281
2020/12/9 11:25	-280	-278	-281	-0.16	-0.91	-0.99	0	-280
2020/12/9 11:26	-280	-278	-281	-0.15	-0.93	-1.01	0	-280
2020/12/9 11:27	-279	-278	-281	-0.12	-0.95	-1.01	-0.0036	-280
2020/12/9 11:28	-280	-276	-281	0.43	-0.89	-0.68	0.0143	-276
2020/12/9 11:29	-277	-274	-279	0.52	-0.83	-0.57	-0.0036	-278
2020/12/9 11:30	-277	-274	-278	0.56	-0.76	-0.48	-0.0036	-278
2020/12/9 11:31	-277	-277	-277	0.7	-0.67	-0.32	0	-277
2020/12/9 13:31	-278	-278	-285	0.25	-0.64	-0.52	-0.0108	-281
2020/12/9 13:32	-280	-279	-283	0.09	-0.63	-0.58	0	-280
2020/12/9 13:33	-279	-278	-282	0	-0.63	-0.63	-0.0036	-280
2020/12/9 13:34	-279	-278	-281	0.21	-0.6	-0.49	0.0036	-278
2020/12/9 13:35	-278	-278	-282	0.22	-0.57	-0.47	-0.0036	-279
2020/12/9 13:36	-279	-274	-281	0.73	-0.48	-0.12	0.0143	-275
2020/12/9 13:37	-275	-273	-278	1.15	-0.34	0.23	0.0036	-274
2020/12/9 13:38	-275	-274	-279	0.97	-0.22	0.27	-0.0073	-277
2020/12/9 13:39	-278	-275	-278	0.69	-0.13	0.21	0	-278
2020/12/9 13:40	-278	-275	-278	0.61	-0.06	0.25	0.0036	-277
2020/12/9 13:41	-276	-276	-287	-0.63	-0.13	-0.45	-0.0362	-286
2020/12/9 13:42	-286	-282	-292	-2.13	-0.4	-1.46	-0.021	-292
2020/12/9 13:43	-289	-289	-298	-3.21	-0.8	-2.4	-0.0173	-294
2020/12/9 13:44	-294	-283	-294	-2.3	-1.09	-2.24	0.0374	-283
2020/12/9 13:45	-285	-280	-291	-2.48	-1.4	-2.64	-0.0175	-290
2020/12/9 13:46	-289	-288	-295	-2.82	-1.75	-3.16	-0.0138	-293
2020/12/9 13:47	-294	-294	-301	-3.75	-2.22	-4.09	-0.0204	-300
2020/12/9 13:48	-300	-294	-301	-3.84	-2.7	-4.62	0.0067	-298
2020/12/9 13:49	-298	-294	-300	-3.26	-3.11	-4.74	0.0101	-295
2020/12/9 13:50	-295	-290	-296	-2.67	-3.44	-4.78	0	-295
2020/12/9 13:51	-296	-291	-299	-1.72	-3.65	-4.51	0.0135	-292
2020/12/9 13:52	-291	-291	-302	-1.34	-3.82	-4.49	-0.0137	-295
2020/12/9 13:53	-297	-290	-297	-0.46	-3.88	-4.11	0.0202	-291
2020/12/9 13:54	-291	-287	-296	-0.32	-3.92	-4.08	-0.0137	-295
2020/12/9 13:55	-295	-288	-297	0.62	-3.84	-3.53	0.0203	-289
2020/12/9 13:56	-288	-285	-291	1.5	-3.66	-2.9	0.0035	-287
2020/12/9 13:57	-288	-283	-291	2.3	-3.37	-2.22	0.0104	-285
2020/12/9 13:58	-285	-283	-288	2.61	-3.04	-1.74	-0.0035	-286
2020/12/9 13:59	-285	-282	-288	2.85	-2.68	-1.26	0	-285
2020/12/9 14:00	-285	-280	-285	3.16	-2.29	-0.71	0.007	-283
2020/12/9 14:01	-283	-281	-289	2.59	-1.97	-0.67	-0.0177	-288
2020/12/9 14:02	-288	-286	-290	2.13	-1.7	-0.63	0	-288
2020/12/9 14:03	-289	-285	-290	2.02	-1.45	-0.44	0.0104	-286
2020/12/9 14:04	-287	-284	-287	1.74	-1.23	-0.36	0	-287
2020/12/9 14:05	-287	-285	-289	1.63	-1.03	-0.21	0.0035	-286
2020/12/9 14:06	-285	-285	-291	1.11	-0.89	-0.33	-0.014	-289
2020/12/9 14:07	-290	-287	-292	0.74	-0.8	-0.43	0.0034	-289
2020/12/9 14:08	-290	-285	-291	0.74	-0.7	-0.33	0.0103	-287
2020/12/9 14:09	-286	-284	-288	0.71	-0.61	-0.26	-0.0035	-287
2020/12/9 14:10	-287	-285	-288	0.92	-0.5	-0.04	0.007	-285
2020/12/9 14:11	-285	-284	-290	0.76	-0.4	-0.02	-0.007	-287
2020/12/9 14:12	-286	-283	-291	0.37	-0.36	-0.17	-0.0105	-289
2020/12/9 14:13	-289	-283	-291	0.63	-0.28	0.04	0.0138	-285
2020/12/9 14:14	-285	-284	-291	0.5	-0.22	0.04	-0.007	-287
2020/12/9 14:15	-287	-283	-292	-0.11	-0.23	-0.28	-0.0139	-291
2020/12/9 14:16	-288	-286	-295	-0.1	-0.24	-0.29	0	-288
2020/12/9 14:17	-287	-283	-289	0.05	-0.24	-0.21	0	-287
2020/12/9 14:18	-287	-286	-289	0.01	-0.23	-0.23	-0.0035	-288
2020/12/9 14:19	-288	-283	-288	0.37	-0.19	0	0.0104	-285
2020/12/9 14:20	-286	-282	-286	0.59	-0.11	0.18	0.0035	-285
2020/12/9 14:21	-285	-283	-289	0.31	-0.08	0.08	-0.0105	-288
2020/12/9 14:22	-287	-284	-290	0.37	-0.03	0.16	0.0035	-286
2020/12/9 14:23	-286	-284	-288	0.14	-0.01	0.06	-0.007	-288
2020/12/9 14:24	-287	-284	-287	0.24	0.02	0.14	0.0035	-286
2020/12/9 14:25	-285	-284	-287	0.17	0.04	0.12	-0.007	-287
2020/12/9 14:26	-286	-284	-288	0.36	0.09	0.27	0.0035	-285
2020/12/9 14:27	-285	-283	-287	0.34	0.13	0.3	-0.0035	-286
2020/12/9 14:28	-285	-284	-289	0.05	0.13	0.16	-0.0105	-288
2020/12/9 14:29	-287	-283	-287	0.24	0.16	0.29	0.007	-285
2020/12/9 14:30	-285	-283	-286	0.35	0.21	0.38	0	-285
2020/12/9 14:31	-283	-283	-287	0.52	0.27	0.54	-0.0035	-284
2020/12/9 14:32	-284	-283	-287	0.34	0.32	0.49	-0.007	-286
2020/12/9 14:33	-286	-285	-288	0.34	0.36	0.53	0.0035	-285
2020/12/9 14:34	-286	-284	-287	0.31	0.4	0.55	0.0035	-285
2020/12/9 14:35	-285	-284	-296	-0.88	0.29	-0.16	-0.0316	-294
2020/12/9 14:36	-294	-290	-300	-1.33	0.12	-0.55	0.0068	-292
2020/12/9 14:37	-292	-292	-297	-1.8	-0.11	-1.01	-0.0068	-294
2020/12/9 14:38	-294	-291	-295	-1.75	-0.32	-1.2	0.0068	-292
2020/12/9 14:39	-292	-290	-297	-1.74	-0.54	-1.41	-0.0034	-293
2020/12/9 14:40	-291	-291	-298	-2.15	-0.81	-1.88	-0.0206	-297
2020/12/9 14:41	-297	-291	-297	-1.64	-1.01	-1.83	0.0168	-292
2020/12/9 14:42	-293	-291	-295	-1.21	-1.17	-1.77	0.0034	-292
2020/12/9 14:43	-292	-289	-293	-0.99	-1.29	-1.78	-0.0034	-293
2020/12/9 14:44	-293	-288	-296	-0.26	-1.32	-1.45	0.0137	-289
2020/12/9 14:45	-289	-286	-290	0.1	-1.31	-1.26	-0.0035	-290
2020/12/9 14:46	-290	-288	-293	0.22	-1.28	-1.17	-0.0034	-291
2020/12/9 14:47	-291	-291	-295	-0.07	-1.29	-1.33	-0.0103	-294
2020/12/9 14:48	-294	-292	-296	-0.23	-1.32	-1.44	0	-294
2020/12/9 14:49	-294	-293	-296	-0.29	-1.36	-1.5	0	-294
2020/12/9 14:50	-294	-292	-297	-0.17	-1.38	-1.46	0.0034	-293
2020/12/9 14:51	-293	-290	-296	-0.31	-1.42	-1.57	-0.0068	-295
2020/12/9 14:52	-295	-291	-296	-0.35	-1.46	-1.64	0	-295
2020/12/9 14:53	-295	-290	-296	0.05	-1.45	-1.43	0.0102	-292
2020/12/9 14:54	-291	-289	-292	0.57	-1.38	-1.09	0.0034	-290
2020/12/9 14:55	-291	-289	-294	0.77	-1.29	-0.9	0	-291
2020/12/9 14:56	-290	-287	-292	1.14	-1.14	-0.57	0.0034	-289
2020/12/9 14:57	-287	-287	-293	1.45	-0.96	-0.23	-0.0035	-288
2020/12/9 14:58	-288	-284	-289	1.98	-0.71	0.27	0.0104	-285
2020/12/9 14:59	-285	-284	-293	1.57	-0.52	0.27	-0.0175	-290
2020/12/9 15:00	-288	-284	-292	1.89	-0.28	0.66	0.0104	-285
2020/12/9 15:01	-286	-286	-286	1.86	-0.05	0.88	0	-286
2020/12/9 15:28	-286	-286	-286	1.75	0.17	1.05	0	-286
2020/12/10 21:00	-284	-284	-284	1.84	0.4	1.32	0	-284
2020/12/10 21:01	-285	-285	-304	-0.5	0.34	0.09	-0.0596	-302
2020/12/10 21:02	-302	-301	-315	-3.61	-0.11	-1.92	-0.043	-315
2020/12/10 21:03	-316	-313	-321	-5.37	-0.79	-3.47	0.0032	-315
2020/12/10 21:04	-315	-314	-322	-6.94	-1.65	-5.12	-0.019	-321
2020/12/10 21:05	-321	-317	-323	-7.53	-2.59	-6.36	0	-321
2020/12/10 21:06	-320	-316	-323	-7.2	-3.5	-7.1	0.0031	-319
2020/12/10 21:07	-318	-317	-323	-6.94	-4.36	-7.83	-0.0126	-322
2020/12/10 21:08	-322	-321	-328	-6.97	-5.23	-8.72	-0.0155	-327
2020/12/10 21:09	-328	-326	-339	-7.04	-6.11	-9.63	-0.0091	-331
2020/12/10 21:10	-332	-331	-336	-7.24	-7.02	-10.64	-0.012	-336
2020/12/10 21:11	-336	-333	-338	-6.6	-7.84	-11.15	0.006	-334
2020/12/10 21:12	-334	-330	-338	-5.33	-8.51	-11.18	0.009	-331
2020/12/10 21:13	-331	-327	-333	-3.97	-9.01	-10.99	0.003	-330
2020/12/10 21:14	-331	-328	-333	-2.49	-9.32	-10.56	0.0091	-328
2020/12/10 21:15	-329	-326	-331	-1.52	-9.51	-10.27	-0.003	-330
2020/12/10 21:16	-330	-326	-331	-0.53	-9.57	-9.84	0.003	-329
2020/12/10 21:17	-329	-325	-331	0.42	-9.52	-9.31	0.003	-328
2020/12/10 21:18	-328	-326	-336	0.53	-9.46	-9.19	-0.0152	-333
2020/12/10 21:19	-334	-327	-335	1.38	-9.28	-8.59	0.018	-328
2020/12/10 21:20	-328	-326	-329	1.88	-9.05	-8.11	-0.003	-329
2020/12/10 21:21	-328	-325	-331	2.78	-8.7	-7.31	0.0091	-325
2020/12/10 21:22	-327	-325	-341	1.43	-8.52	-7.8	-0.0398	-340
2020/12/10 21:23	-339	-333	-342	0.93	-8.41	-7.94	0.0029	-338
2020/12/10 21:24	-336	-333	-338	1.1	-8.27	-7.72	0.003	-335
2020/12/10 21:25	-336	-332	-338	1.43	-8.09	-7.38	0.006	-334
2020/12/10 21:26	-333	-329	-334	2.21	-7.81	-6.71	0.009	-330
2020/12/10 21:27	-330	-325	-331	2.74	-7.47	-6.1	0	-330
2020/12/10 21:28	-329	-324	-331	3.18	-7.07	-5.48	0	-329
2020/12/10 21:29	-326	-325	-329	3.81	-6.6	-4.69	0	-326
2020/12/10 21:30	-326	-318	-326	4.63	-6.02	-3.7	0.0123	-322
2020/12/10 21:31	-321	-318	-325	4.76	-5.42	-3.04	-0.0093	-324
2020/12/10 21:32	-324	-323	-329	4.05	-4.92	-2.89	-0.0154	-329
2020/12/10 21:33	-327	-326	-330	3.48	-4.48	-2.74	-0.0061	-329
2020/12/10 21:34	-327	-327	-331	3.03	-4.1	-2.59	-0.0061	-329
2020/12/10 21:35	-328	-328	-333	2.53	-3.79	-2.52	-0.0061	-330
2020/12/10 21:36	-330	-328	-331	2.28	-3.5	-2.36	0.003	-329
2020/12/10 21:37	-329	-328	-331	2.07	-3.24	-2.21	0	-329
2020/12/10 21:38	-330	-328	-332	1.63	-3.04	-2.22	-0.003	-331
2020/12/10 21:39	-330	-330	-333	1.07	-2.91	-2.37	-0.0091	-333
2020/12/10 21:40	-331	-331	-337	0.59	-2.83	-2.53	-0.0091	-334
2020/12/10 21:41	-335	-331	-335	0.31	-2.79	-2.64	0.003	-334
2020/12/10 21:42	-334	-330	-334	0.3	-2.76	-2.61	0.003	-333
2020/12/10 21:43	-333	-331	-334	0.2	-2.73	-2.63	-0.003	-334
2020/12/10 21:44	-333	-326	-334	0.94	-2.61	-2.14	0.015	-328
2020/12/10 21:45	-327	-326	-329	1.4	-2.44	-1.74	-0.0031	-328
2020/12/10 21:46	-328	-326	-334	1.15	-2.29	-1.72	-0.0122	-332
2020/12/10 21:47	-332	-329	-334	1.23	-2.14	-1.52	0.006	-330
2020/12/10 21:48	-330	-329	-333	0.87	-2.03	-1.59	-0.0091	-333
2020/12/10 21:49	-332	-331	-335	0.39	-1.98	-1.79	-0.009	-335
2020/12/10 21:50	-334	-331	-336	0.35	-1.94	-1.76	0.003	-333
2020/12/10 21:51	-333	-331	-339	-0.16	-1.96	-2.04	-0.012	-337
2020/12/10 21:52	-338	-334	-339	-0.32	-2	-2.16	0.0059	-336
2020/12/10 21:53	-336	-335	-338	-0.49	-2.06	-2.3	-0.003	-337
2020/12/10 21:54	-337	-335	-338	-0.4	-2.11	-2.31	0.003	-336
2020/12/10 21:55	-337	-336	-340	-0.54	-2.18	-2.45	-0.003	-338
2020/12/10 21:56	-339	-336	-339	-0.31	-2.22	-2.37	0.0088	-336
2020/12/10 21:57	-337	-333	-338	0.15	-2.2	-2.12	0.0089	-334
2020/12/10 21:58	-334	-332	-336	0.47	-2.14	-1.91	0	-334
2020/12/10 21:59	-334	-330	-334	0.68	-2.05	-1.71	0	-334
2020/12/10 22:00	-333	-327	-336	1.59	-1.86	-1.06	0.015	-328
2020/12/10 22:01	-327	-324	-330	2.36	-1.56	-0.38	0.0031	-326
2020/12/10 22:02	-326	-321	-327	2.75	-1.22	0.15	0	-326
2020/12/10 22:03	-326	-320	-327	3.12	-0.83	0.73	0.0061	-324
2020/12/10 22:04	-323	-322	-327	3.21	-0.43	1.18	-0.0031	-324
2020/12/10 22:05	-325	-321	-325	3.23	-0.02	1.59	0.0062	-323
2020/12/10 22:06	-324	-321	-325	3.33	0.39	2.06	0.0093	-321
2020/12/10 22:07	-321	-320	-324	2.96	0.76	2.24	-0.0062	-323
2020/12/10 22:08	-323	-320	-324	2.68	1.1	2.44	0.0031	-322
2020/12/10 22:09	-320	-318	-322	2.6	1.42	2.73	0	-320
2020/12/10 22:10	-320	-316	-321	2.9	1.79	3.24	0.0125	-316
2020/12/10 22:11	-318	-316	-322	2.27	2.07	3.2	-0.0094	-321
2020/12/10 22:12	-321	-320	-323	1.84	2.3	3.22	0.0031	-320
2020/12/10 22:13	-322	-318	-322	1.56	2.5	3.28	0.0093	-319
2020/12/10 22:14	-320	-316	-320	1.26	2.65	3.28	0.0031	-319
2020/12/10 22:15	-317	-316	-320	1.21	2.8	3.41	0	-317
2020/12/10 22:16	-318	-317	-322	0.68	2.89	3.23	-0.0063	-320
2020/12/10 22:17	-319	-319	-324	-0.12	2.88	2.82	-0.0125	-323
2020/12/10 22:18	-322	-321	-327	-0.67	2.79	2.46	-0.0031	-323
2020/12/10 22:19	-324	-321	-324	-1.03	2.66	2.15	0.0031	-323
2020/12/10 22:20	-323	-321	-326	-1.38	2.49	1.8	-0.0031	-324
2020/12/10 22:21	-324	-321	-325	-1.44	2.31	1.59	0.0031	-323
2020/12/10 22:22	-323	-322	-325	-1.45	2.13	1.41	0	-323
2020/12/10 22:23	-324	-322	-324	-1.29	1.97	1.33	0.0062	-322
2020/12/10 22:24	-322	-322	-326	-1.66	1.76	0.93	-0.0124	-326
2020/12/10 22:25	-326	-322	-326	-1.72	1.55	0.69	0.0031	-325
2020/12/10 22:26	-325	-322	-326	-1.44	1.37	0.65	0.0062	-323
2020/12/10 22:27	-324	-323	-325	-1.34	1.2	0.53	0	-324
2020/12/10 22:28	-324	-323	-326	-1.22	1.05	0.43	0	-324
2020/12/10 22:29	-324	-322	-325	-0.98	0.92	0.43	0.0031	-323
2020/12/10 22:30	-323	-320	-323	-0.54	0.86	0.59	0.0062	-321
2020/12/10 22:31	-321	-321	-323	-0.25	0.83	0.7	0	-321
2020/12/10 22:32	-322	-317	-322	0.18	0.85	0.94	0.0093	-319
2020/12/10 22:33	-318	-316	-321	0.69	0.93	1.28	0.0031	-317
2020/12/10 22:34	-317	-314	-319	1.08	1.07	1.61	0.0032	-316
2020/12/10 22:35	-317	-313	-317	1.37	1.24	1.93	0.0063	-315
2020/12/10 22:36	-316	-311	-316	1.72	1.45	2.31	0.0095	-313
2020/12/10 22:37	-313	-311	-315	1.95	1.7	2.67	0.0032	-312
2020/12/10 22:38	-314	-312	-315	1.7	1.91	2.76	0	-314
2020/12/10 22:39	-315	-313	-316	1.3	2.07	2.72	0	-315
2020/12/10 22:40	-315	-315	-323	-0.09	2.06	2.02	-0.0254	-323
2020/12/10 22:41	-321	-316	-322	-0.47	2	1.77	0.0062	-319
2020/12/10 22:42	-317	-312	-318	0.04	2.01	2.03	0.0126	-313
2020/12/10 22:43	-314	-311	-315	0.45	2.06	2.29	0.0064	-312
2020/12/10 22:44	-312	-311	-315	0.77	2.16	2.54	0.0032	-311
2020/12/10 22:45	-312	-310	-313	1.02	2.29	2.8	0.0064	-310
2020/12/10 22:46	-311	-307	-312	1.34	2.45	3.12	0.0096	-308
2020/12/10 22:47	-309	-307	-310	1.29	2.62	3.26	0	-309
2020/12/10 22:48	-309	-307	-310	1.28	2.78	3.42	0.0032	-308
2020/12/10 22:49	-308	-306	-310	1.15	2.92	3.5	0	-308
2020/12/10 22:50	-307	-306	-309	0.83	3.02	3.44	-0.0065	-309
2020/12/10 22:51	-308	-306	-309	0.91	3.14	3.59	0.0065	-306
2020/12/10 22:52	-306	-305	-308	0.73	3.23	3.6	-0.0033	-307
2020/12/10 22:53	-306	-306	-308	0.65	3.31	3.64	0	-306
2020/12/10 22:54	-307	-305	-309	0.25	3.34	3.47	-0.0033	-308
2020/12/10 22:55	-309	-307	-312	-0.46	3.28	3.05	-0.0065	-311
2020/12/10 22:56	-311	-309	-313	-0.69	3.2	2.86	0.0064	-309
2020/12/10 22:57	-309	-309	-312	-0.85	3.09	2.67	0	-309
2020/12/10 22:58	-309	-308	-312	-0.83	2.99	2.57	0.0032	-308
2020/12/10 22:59	-308	-304	-310	-0.84	2.88	2.46	0	-308
2020/12/10 23:00	-310	-304	-310	-0.97	2.76	2.27	0.0032	-309
2020/12/10 23:01	-310	-310	-310	-1.19	2.61	2.02	0	-310
2020/12/10 9:01	-310	-305	-318	-0.92	2.5	2.04	0.0097	-307
2020/12/10 9:02	-306	-300	-308	0.01	2.5	2.5	0.0163	-301
2020/12/10 9:03	-301	-300	-306	0.17	2.52	2.6	-0.01	-304
2020/12/10 9:04	-305	-300	-309	0.34	2.56	2.73	0.0066	-303
2020/12/10 9:05	-304	-298	-304	0.64	2.64	2.96	0.0099	-301
2020/12/10 9:06	-300	-300	-305	0.36	2.69	2.86	-0.0133	-304
2020/12/10 9:07	-305	-302	-309	0.12	2.7	2.76	0.0033	-304
2020/12/10 9:08	-306	-302	-306	-0.09	2.69	2.64	0.0065	-304
2020/12/10 9:09	-306	-304	-308	-0.65	2.61	2.28	-0.0033	-307
2020/12/10 9:10	-307	-306	-310	-1.01	2.48	1.98	0	-307
2020/12/10 9:11	-308	-305	-312	-1.48	2.3	1.55	-0.0032	-309
2020/12/10 9:12	-309	-307	-310	-1.87	2.06	1.12	-0.0032	-310
2020/12/10 9:13	-310	-307	-310	-1.67	1.85	1.02	0.0097	-307
2020/12/10 9:14	-308	-306	-309	-1.5	1.67	0.92	0.0032	-307
2020/12/10 9:15	-308	-304	-310	-0.95	1.55	1.07	0.013	-304
2020/12/10 9:16	-305	-302	-306	-0.59	1.47	1.18	0.0033	-304
2020/12/10 9:17	-303	-296	-304	0.28	1.51	1.65	0.0132	-299
2020/12/10 9:18	-298	-290	-299	1.42	1.69	2.4	0.0134	-294
2020/12/10 9:19	-292	-290	-294	2.16	1.96	3.03	-0.0034	-293
2020/12/10 9:20	-291	-290	-294	2.6	2.28	3.58	-0.0034	-292
2020/12/10 9:21	-292	-291	-295	2.44	2.59	3.81	-0.0068	-294
2020/12/10 9:22	-292	-289	-294	2.17	2.86	3.94	-0.0068	-294
2020/12/10 9:23	-294	-293	-295	1.7	3.07	3.92	-0.0034	-295
2020/12/10 9:24	-295	-294	-298	1.01	3.2	3.7	-0.0068	-297
2020/12/10 9:25	-297	-294	-299	0.72	3.29	3.65	0.0067	-295
2020/12/10 9:26	-295	-291	-297	0.57	3.36	3.64	0.0034	-294
2020/12/10 9:27	-295	-291	-295	0.38	3.41	3.6	0.0034	-294
2020/12/10 9:28	-293	-288	-294	0.95	3.52	4	0.0171	-288
2020/12/10 9:29	-287	-286	-292	0.94	3.64	4.11	-0.0105	-290
2020/12/10 9:30	-291	-288	-296	0.3	3.68	3.83	-0.0103	-294
2020/12/10 9:31	-294	-292	-297	-0.05	3.67	3.65	0.0034	-293
2020/12/10 9:32	-294	-293	-297	-0.59	3.6	3.3	-0.0034	-295
2020/12/10 9:33	-294	-291	-295	-0.46	3.54	3.31	0.0102	-291
2020/12/10 9:34	-291	-289	-295	-0.92	3.43	2.97	-0.0137	-295
2020/12/10 9:35	-294	-292	-295	-0.84	3.32	2.9	0.0068	-292
2020/12/10 9:36	-293	-290	-294	-0.68	3.24	2.89	0.0068	-291
2020/12/10 9:37	-292	-288	-293	-0.35	3.19	3.02	0.0103	-289
2020/12/10 9:38	-289	-287	-291	0.07	3.2	3.24	0.0069	-287
2020/12/10 9:39	-287	-284	-288	0.53	3.27	3.53	0.007	-285
2020/12/10 9:40	-284	-282	-285	0.86	3.37	3.8	0	-284
2020/12/10 9:41	-284	-280	-287	1.34	3.54	4.21	0.0106	-281
2020/12/10 9:42	-281	-280	-290	0.36	3.59	3.77	-0.032	-290
2020/12/10 9:43	-290	-287	-294	-0.09	3.58	3.53	0.0069	-288
2020/12/10 9:44	-289	-287	-298	-1.45	3.4	2.67	-0.0242	-296
2020/12/10 9:45	-296	-296	-305	-3.05	3.01	1.49	-0.0203	-302
2020/12/10 9:46	-303	-294	-303	-3.19	2.62	1.02	0.0231	-296
2020/12/10 9:47	-297	-295	-299	-3.28	2.21	0.57	0	-297
2020/12/10 9:48	-296	-294	-298	-2.82	1.85	0.44	0.0068	-294
2020/12/10 9:49	-295	-290	-297	-2.17	1.58	0.5	0.0102	-292
2020/12/10 9:50	-293	-287	-293	-1.16	1.44	0.86	0.0171	-288
2020/12/10 9:51	-288	-287	-291	-0.75	1.34	0.97	-0.0069	-290
2020/12/10 9:52	-291	-290	-295	-0.99	1.22	0.73	-0.0103	-294
2020/12/10 9:53	-293	-291	-297	-1.11	1.08	0.53	-0.0034	-294
2020/12/10 9:54	-295	-295	-302	-1.91	0.84	-0.11	-0.0169	-300
2020/12/10 9:55	-301	-299	-309	-2.97	0.47	-1.01	-0.0133	-305
2020/12/10 9:56	-305	-301	-306	-3.1	0.08	-1.47	0.0098	-302
2020/12/10 9:57	-303	-298	-305	-2.89	-0.28	-1.73	0.0066	-301
2020/12/10 9:58	-304	-302	-317	-3.89	-0.76	-2.71	-0.023	-311
2020/12/10 9:59	-310	-305	-310	-3.78	-1.24	-3.12	0.0097	-307
2020/12/10 10:00	-308	-305	-312	-3.62	-1.69	-3.5	0	-308
2020/12/10 10:01	-309	-305	-309	-3.04	-2.07	-3.59	0.0097	-306
2020/12/10 10:02	-306	-305	-312	-3.12	-2.46	-4.02	-0.0163	-311
2020/12/10 10:03	-309	-307	-313	-2.45	-2.77	-3.99	0.0065	-307
2020/12/10 10:04	-308	-304	-309	-1.85	-3	-3.92	0.0032	-307
2020/12/10 10:05	-305	-305	-309	-1.2	-3.15	-3.75	-0.0033	-306
2020/12/10 10:06	-307	-304	-309	-0.67	-3.23	-3.57	0.0033	-306
2020/12/10 10:07	-305	-302	-307	0.27	-3.2	-3.06	0.0098	-302
2020/12/10 10:08	-304	-301	-305	0.52	-3.13	-2.87	-0.0033	-305
2020/12/10 10:09	-304	-302	-305	0.83	-3.03	-2.61	0	-304
2020/12/10 10:10	-304	-300	-304	1.17	-2.88	-2.3	0.0033	-303
2020/12/10 10:11	-303	-301	-304	1.62	-2.68	-1.87	0.0066	-301
2020/12/10 10:12	-301	-300	-304	1.49	-2.49	-1.75	-0.01	-304
2020/12/10 10:13	-302	-301	-305	1.76	-2.27	-1.4	0.0033	-301
2020/12/10 10:14	-302	-300	-304	1.62	-2.07	-1.26	-0.0033	-303
2020/12/10 10:15	-303	-302	-306	1.36	-1.9	-1.22	-0.0033	-304
2020/12/10 10:16	-304	-304	-304	1.16	-1.76	-1.18	0	-304
2020/12/10 10:31	-304	-300	-306	1.26	-1.6	-0.97	0.0066	-302
2020/12/10 10:32	-301	-300	-304	1.28	-1.44	-0.8	-0.0033	-302
2020/12/10 10:33	-302	-301	-306	1.01	-1.31	-0.81	-0.0066	-304
2020/12/10 10:34	-304	-302	-305	1.06	-1.18	-0.65	0.0066	-302
2020/12/10 10:35	-303	-300	-303	1.18	-1.03	-0.44	0.0066	-301
2020/12/10 10:36	-301	-300	-306	0.71	-0.95	-0.59	-0.0133	-305
2020/12/10 10:37	-305	-304	-308	0.39	-0.9	-0.7	0	-305
2020/12/10 10:38	-305	-305	-307	-0.07	-0.91	-0.94	-0.0066	-307
2020/12/10 10:39	-307	-305	-308	-0.21	-0.93	-1.04	0.0033	-306
2020/12/10 10:40	-307	-305	-309	-0.65	-1.01	-1.34	-0.0065	-309
2020/12/10 10:41	-308	-303	-308	-0.24	-1.04	-1.16	0.013	-304
2020/12/10 10:42	-304	-301	-305	0.31	-1	-0.85	0.0066	-302
2020/12/10 10:43	-302	-301	-305	0.27	-0.97	-0.83	-0.0099	-305
2020/12/10 10:44	-305	-301	-305	0.63	-0.89	-0.57	0.0098	-302
2020/12/10 10:45	-303	-302	-305	0.46	-0.83	-0.6	-0.0066	-305
2020/12/10 10:46	-305	-303	-306	0.6	-0.76	-0.46	0.0066	-303
2020/12/10 10:47	-303	-300	-307	0.92	-0.64	-0.18	0.0066	-301
2020/12/10 10:48	-302	-297	-303	1.47	-0.46	0.28	0.0132	-298
2020/12/10 10:49	-299	-296	-301	1.49	-0.27	0.47	-0.0033	-300
2020/12/10 10:50	-300	-298	-302	1.56	-0.08	0.7	0.0033	-299
2020/12/10 10:51	-299	-299	-306	1.01	0.05	0.55	-0.0134	-303
2020/12/10 10:52	-302	-301	-304	0.61	0.12	0.43	-0.0033	-303
2020/12/10 10:53	-302	-300	-305	0.71	0.21	0.57	0.0066	-300
2020/12/10 10:54	-301	-300	-305	0.22	0.24	0.35	-0.01	-304
2020/12/10 10:55	-303	-302	-305	0.03	0.24	0.26	0	-303
2020/12/10 10:56	-303	-302	-307	-0.48	0.18	-0.06	-0.0099	-306
2020/12/10 10:57	-308	-304	-310	-1.29	0.02	-0.62	-0.0065	-310
2020/12/10 10:58	-309	-308	-313	-2.12	-0.24	-1.3	-0.0129	-313
2020/12/10 10:59	-312	-308	-313	-2.26	-0.52	-1.65	0.0032	-311
2020/12/10 11:00	-311	-308	-314	-1.84	-0.75	-1.67	0.0096	-308
2020/12/10 11:01	-308	-306	-310	-1.59	-0.95	-1.75	-0.0032	-309
2020/12/10 11:02	-310	-302	-311	-0.7	-1.04	-1.39	0.0194	-304
2020/12/10 11:03	-303	-302	-306	-0.09	-1.05	-1.09	-0.0033	-304
2020/12/10 11:04	-304	-303	-307	0.07	-1.04	-1.01	-0.0066	-306
2020/12/10 11:05	-306	-305	-308	0.05	-1.04	-1.01	-0.0033	-307
2020/12/10 11:06	-307	-301	-307	0.57	-0.97	-0.68	0.013	-303
2020/12/10 11:07	-303	-301	-308	0.5	-0.9	-0.65	-0.0099	-306
2020/12/10 11:08	-305	-304	-309	0.06	-0.9	-0.86	-0.0131	-309
2020/12/10 11:09	-309	-304	-310	0.31	-0.86	-0.7	0.0129	-305
2020/12/10 11:10	-306	-304	-309	0.08	-0.85	-0.8	-0.0065	-308
2020/12/10 11:11	-308	-305	-308	0.08	-0.84	-0.8	0.0032	-307
2020/12/10 11:12	-307	-306	-308	0.09	-0.82	-0.78	0	-307
2020/12/10 11:13	-307	-305	-309	0.23	-0.8	-0.68	0.0033	-306
2020/12/10 11:14	-307	-306	-309	0.2	-0.77	-0.67	0	-307
2020/12/10 11:15	-308	-306	-309	0.05	-0.76	-0.74	0	-308
2020/12/10 11:16	-308	-307	-311	-0.28	-0.8	-0.94	-0.0065	-310
2020/12/10 11:17	-310	-307	-311	-0.08	-0.81	-0.85	0.0097	-307
2020/12/10 11:18	-308	-307	-309	-0.06	-0.82	-0.85	0	-308
2020/12/10 11:19	-308	-308	-314	-0.42	-0.87	-1.08	-0.0097	-311
2020/12/10 11:20	-311	-311	-316	-0.86	-0.98	-1.41	-0.0064	-313
2020/12/10 11:21	-313	-309	-314	-0.94	-1.1	-1.57	0.0032	-312
2020/12/10 11:22	-311	-308	-313	-0.54	-1.16	-1.43	0.0064	-309
2020/12/10 11:23	-310	-308	-311	-0.24	-1.19	-1.31	0.0032	-309
2020/12/10 11:24	-308	-306	-309	0.24	-1.16	-1.05	0.0032	-307
2020/12/10 11:25	-307	-305	-308	0.42	-1.11	-0.9	-0.0033	-308
2020/12/10 11:26	-307	-305	-309	0.53	-1.05	-0.78	-0.0033	-308
2020/12/10 11:27	-308	-307	-310	0.72	-0.96	-0.6	0.0032	-307
2020/12/10 11:28	-307	-307	-313	0.05	-0.95	-0.93	-0.0195	-313
2020/12/10 11:29	-313	-311	-315	-0.1	-0.96	-1.01	0.0064	-311
2020/12/10 11:30	-313	-309	-313	-0.17	-0.98	-1.07	0.0064	-311
2020/12/10 11:31	-310	-310	-310	-0.06	-0.99	-1.02	0	-310
2020/12/10 13:31	-312	-308	-314	-0.35	-1.04	-1.21	-0.0032	-313
2020/12/10 13:32	-313	-310	-314	-0.5	-1.1	-1.35	0	-313
2020/12/10 13:33	-314	-307	-314	0.1	-1.09	-1.04	0.0191	-308
2020/12/10 13:34	-309	-309	-313	0.1	-1.07	-1.02	-0.0065	-311
2020/12/10 13:35	-312	-311	-315	-0.27	-1.11	-1.24	-0.0064	-314
2020/12/10 13:36	-314	-310	-316	-0.08	-1.12	-1.16	0.0096	-311
2020/12/10 13:37	-311	-309	-313	0.19	-1.09	-1	0.0032	-310
2020/12/10 13:38	-311	-309	-314	0.24	-1.06	-0.94	0	-311
2020/12/10 13:39	-312	-306	-312	0.54	-1	-0.73	0.0096	-309
2020/12/10 13:40	-309	-305	-309	1.09	-0.86	-0.31	0.0097	-306
2020/12/10 13:41	-306	-305	-313	0.76	-0.76	-0.38	-0.0163	-311
2020/12/10 13:42	-310	-305	-311	1.04	-0.63	-0.11	0.0097	-307
2020/12/10 13:43	-307	-305	-309	1.17	-0.49	0.1	0	-307
2020/12/10 13:44	-307	-306	-311	0.82	-0.39	0.02	-0.0098	-310
2020/12/10 13:45	-310	-308	-312	0.56	-0.32	-0.04	0	-310
2020/12/10 13:46	-308	-307	-311	0.38	-0.27	-0.08	-0.0065	-310
2020/12/10 13:47	-309	-307	-310	0.5	-0.21	0.04	0.0032	-308
2020/12/10 13:48	-308	-307	-310	0.56	-0.14	0.14	0	-308
2020/12/10 13:49	-309	-308	-310	0.44	-0.08	0.14	0	-309
2020/12/10 13:50	-309	-307	-310	0.34	-0.04	0.13	0	-309
2020/12/10 13:51	-308	-307	-311	0.14	-0.02	0.04	-0.0065	-310
2020/12/10 13:52	-311	-308	-311	0	-0.02	-0.02	0.0032	-310
2020/12/10 13:53	-310	-306	-311	0.3	0.01	0.16	0.0097	-307
2020/12/10 13:54	-306	-305	-308	0.47	0.07	0.31	-0.0033	-307
2020/12/10 13:55	-307	-305	-309	0.68	0.16	0.5	0.0033	-306
2020/12/10 13:56	-306	-304	-308	0.77	0.25	0.64	0	-306
2020/12/10 13:57	-305	-304	-308	0.78	0.35	0.74	-0.0033	-306
2020/12/10 13:58	-305	-301	-306	1.13	0.49	1.06	0.0066	-303
2020/12/10 13:59	-302	-301	-305	1.4	0.67	1.37	0	-302
2020/12/10 14:00	-302	-300	-303	1.74	0.89	1.76	0.0066	-300
2020/12/10 14:01	-301	-300	-307	0.96	1.01	1.49	-0.0199	-307
2020/12/10 14:02	-307	-302	-307	0.65	1.09	1.41	0.0065	-305
2020/12/10 14:03	-305	-303	-306	0.41	1.14	1.34	0	-305
2020/12/10 14:04	-305	-303	-307	0.08	1.15	1.19	-0.0033	-306
2020/12/10 14:05	-306	-303	-307	-0.27	1.11	0.98	-0.0033	-307
2020/12/10 14:06	-307	-303	-307	-0.25	1.08	0.96	0.0065	-305
2020/12/10 14:07	-305	-303	-306	0.02	1.09	1.09	0.0066	-303
2020/12/10 14:08	-304	-299	-305	0.55	1.15	1.43	0.0132	-300
2020/12/10 14:09	-300	-300	-303	0.57	1.22	1.51	-0.0067	-302
2020/12/10 14:10	-302	-300	-303	0.79	1.32	1.72	0.0066	-300
2020/12/10 14:11	-300	-300	-303	0.74	1.42	1.78	-0.0033	-301
2020/12/10 14:12	-301	-300	-305	0.25	1.45	1.57	-0.01	-304
2020/12/10 14:13	-304	-302	-306	-0.34	1.4	1.23	-0.0066	-306
2020/12/10 14:14	-306	-302	-306	-0.34	1.36	1.19	0.0098	-303
2020/12/10 14:15	-303	-300	-304	-0.35	1.32	1.14	0	-303
2020/12/10 14:16	-304	-302	-307	-0.61	1.24	0.93	-0.0033	-305
2020/12/10 14:17	-307	-305	-309	-1.03	1.11	0.6	0	-307
2020/12/10 14:18	-307	-305	-309	-1.25	0.96	0.33	0	-307
2020/12/10 14:19	-308	-306	-309	-1.47	0.77	0.04	0	-308
2020/12/10 14:20	-307	-304	-309	-1.16	0.63	0.05	0.0065	-305
2020/12/10 14:21	-305	-304	-309	-1.05	0.5	-0.03	-0.0033	-306
2020/12/10 14:22	-306	-302	-308	-0.55	0.43	0.15	0.0098	-303
2020/12/10 14:23	-303	-301	-306	0.04	0.43	0.45	0.0066	-301
2020/12/10 14:24	-301	-301	-305	0.15	0.45	0.53	-0.0066	-303
2020/12/10 14:25	-302	-302	-306	0.2	0.48	0.57	-0.0033	-303
2020/12/10 14:26	-303	-300	-306	0.08	0.49	0.53	-0.0033	-304
2020/12/10 14:27	-303	-300	-306	0.51	0.55	0.8	0.0099	-300
2020/12/10 14:28	-301	-298	-304	0.61	0.63	0.93	0	-301
2020/12/10 14:29	-300	-295	-303	1.01	0.75	1.26	0.0067	-298
2020/12/10 14:30	-298	-294	-299	1.45	0.93	1.66	0.0067	-296
2020/12/10 14:31	-296	-293	-301	1.25	1.09	1.72	-0.0101	-299
2020/12/10 14:32	-298	-297	-301	1.17	1.24	1.82	0	-298
2020/12/10 14:33	-298	-296	-300	1.16	1.38	1.96	0.0034	-297
2020/12/10 14:34	-297	-295	-300	0.94	1.5	1.97	-0.0034	-298
2020/12/10 14:35	-299	-295	-301	0.73	1.59	1.96	0.0033	-298
2020/12/10 14:36	-298	-295	-299	0.66	1.67	2	0.0034	-297
2020/12/10 14:37	-296	-294	-300	0.16	1.69	1.77	-0.0135	-300
2020/12/10 14:38	-299	-294	-301	0.45	1.75	1.98	0.0134	-295
2020/12/10 14:39	-296	-294	-301	0.32	1.79	1.95	-0.0034	-297
2020/12/10 14:40	-298	-295	-303	-0.19	1.77	1.67	-0.0067	-300
2020/12/10 14:41	-302	-299	-305	-0.79	1.67	1.27	0	-302
2020/12/10 14:42	-302	-294	-304	-0.26	1.63	1.5	0.0232	-295
2020/12/10 14:43	-295	-292	-299	-0.2	1.61	1.51	-0.0068	-297
2020/12/10 14:44	-299	-296	-304	-0.95	1.49	1.02	-0.0134	-303
2020/12/10 14:45	-303	-296	-305	-1.27	1.33	0.7	0.0033	-302
2020/12/10 14:46	-302	-300	-305	-1.81	1.11	0.2	-0.0099	-305
2020/12/10 14:47	-304	-299	-311	-1.56	0.91	0.13	0.0099	-301
2020/12/10 14:48	-299	-296	-303	-1.34	0.74	0.07	-0.0067	-301
2020/12/10 14:49	-301	-301	-306	-1.4	0.57	-0.13	-0.0066	-303
2020/12/10 14:50	-303	-301	-305	-1.25	0.41	-0.21	0.0033	-302
2020/12/10 14:51	-301	-301	-307	-1.48	0.23	-0.51	-0.0133	-305
2020/12/10 14:52	-304	-304	-307	-1.8	0	-0.9	-0.0099	-307
2020/12/10 14:53	-305	-305	-309	-1.91	-0.24	-1.19	-0.0066	-307
2020/12/10 14:54	-308	-306	-310	-2.26	-0.52	-1.65	-0.0065	-310
2020/12/10 14:55	-310	-305	-310	-1.84	-0.75	-1.67	0.0129	-306
2020/12/10 14:56	-306	-306	-312	-2.1	-1.01	-2.06	-0.0163	-311
2020/12/10 14:57	-314	-307	-315	-1.63	-1.22	-2.03	0.0223	-307
2020/12/10 14:58	-307	-302	-310	-1.48	-1.4	-2.14	-0.0065	-309
2020/12/10 14:59	-310	-307	-313	-1.54	-1.59	-2.36	-0.0032	-311
2020/12/10 15:00	-313	-306	-314	-0.96	-1.71	-2.19	0.0192	-307
2020/12/10 15:01	-308	-308	-308	-0.64	-1.79	-2.11	0	-308
2020/12/10 15:30	-308	-308	-308	-0.37	-1.84	-2.02	0	-308
2020/12/11 21:00	-310	-310	-310	-0.41	-1.89	-2.09	0	-310
2020/12/11 21:01	-307	-303	-308	0.52	-1.82	-1.56	0.013	-303
2020/12/11 21:02	-304	-299	-304	1.24	-1.67	-1.05	0.0066	-302
2020/12/11 21:03	-302	-299	-304	1.78	-1.45	-0.56	0.0033	-301
2020/12/11 21:04	-302	-299	-303	2.05	-1.19	-0.17	0.0033	-301
2020/12/11 21:05	-302	-301	-308	1.24	-1.04	-0.42	-0.0199	-308
2020/12/11 21:06	-307	-304	-309	1.07	-0.9	-0.37	0.0065	-305
2020/12/11 21:07	-307	-305	-309	0.8	-0.8	-0.4	0.0033	-306
2020/12/11 21:08	-307	-305	-311	0.73	-0.71	-0.35	0.0065	-305
2020/12/11 21:09	-305	-302	-307	0.78	-0.61	-0.22	0.0033	-304
2020/12/11 21:10	-305	-301	-306	0.66	-0.53	-0.2	0	-305
2020/12/11 21:11	-304	-302	-306	0.82	-0.43	-0.02	0.0033	-303
2020/12/11 21:12	-303	-302	-305	0.88	-0.32	0.12	0	-303
2020/12/11 21:13	-303	-300	-304	1	-0.19	0.31	0.0033	-302
2020/12/11 21:14	-301	-296	-303	1.29	-0.03	0.61	0.0033	-300
2020/12/11 21:15	-301	-295	-302	1.78	0.19	1.08	0.0133	-297
2020/12/11 21:16	-296	-295	-301	1.61	0.39	1.2	-0.0135	-300
2020/12/11 21:17	-300	-294	-300	1.93	0.63	1.6	0.0133	-296
2020/12/11 21:18	-296	-294	-298	2.01	0.88	1.89	0	-296
2020/12/11 21:19	-296	-291	-299	2.32	1.18	2.34	0.0101	-293
2020/12/11 21:20	-291	-291	-295	2.12	1.44	2.5	-0.0137	-295
2020/12/11 21:21	-295	-291	-296	1.99	1.69	2.68	0.0034	-294
2020/12/11 21:22	-293	-292	-297	1.64	1.89	2.71	-0.0068	-295
2020/12/11 21:23	-294	-291	-296	1.68	2.1	2.94	0.0068	-292
2020/12/11 21:24	-293	-290	-294	1.71	2.32	3.17	0.0068	-291
2020/12/11 21:25	-292	-288	-293	1.85	2.55	3.47	0.0103	-289
2020/12/11 21:26	-291	-287	-293	1.8	2.77	3.67	0.0069	-289
2020/12/11 21:27	-287	-285	-290	1.75	2.99	3.86	-0.0035	-288
2020/12/11 21:28	-288	-284	-289	1.57	3.19	3.97	0	-288
2020/12/11 21:29	-288	-284	-290	1.57	3.38	4.17	0.0069	-286
2020/12/11 21:30	-287	-284	-289	1.43	3.56	4.28	0.0035	-286
2020/12/11 21:31	-285	-284	-289	0.94	3.68	4.15	-0.0105	-288
2020/12/11 21:32	-289	-289	-293	0.14	3.7	3.77	-0.0069	-291
2020/12/11 21:33	-291	-290	-295	-0.82	3.6	3.19	-0.0103	-294
2020/12/11 21:34	-294	-290	-298	-0.93	3.48	3.01	0.0136	-290
2020/12/11 21:35	-291	-289	-293	-1.15	3.34	2.76	0	-291
2020/12/11 21:36	-291	-286	-292	-0.77	3.24	2.85	0.0137	-287
2020/12/11 21:37	-287	-274	-289	0.34	3.28	3.45	0.0244	-280
2020/12/11 21:38	-280	-278	-283	0.7	3.37	3.72	-0.0071	-282
2020/12/11 21:39	-281	-277	-283	1.09	3.5	4.05	0.0036	-280
2020/12/11 21:40	-279	-276	-282	1.33	3.67	4.34	0	-279
2020/12/11 21:41	-280	-278	-284	1.1	3.81	4.36	-0.0036	-281
2020/12/11 21:42	-279	-277	-281	1.33	3.98	4.64	0.0072	-277
2020/12/11 21:43	-279	-274	-280	1.34	4.14	4.81	0.0072	-277
2020/12/11 21:44	-278	-275	-282	0.81	4.24	4.65	-0.0072	-280
2020/12/11 21:45	-281	-278	-285	-0.02	4.24	4.23	-0.0071	-283
2020/12/11 21:46	-283	-277	-286	0.02	4.24	4.25	0.0177	-278
2020/12/11 21:47	-278	-276	-283	-0.42	4.19	3.98	-0.0108	-281
2020/12/11 21:48	-281	-271	-282	0.41	4.24	4.45	0.032	-272
2020/12/11 21:49	-271	-268	-276	0.69	4.33	4.68	-0.0074	-273
2020/12/11 21:50	-271	-268	-274	1.01	4.46	4.96	0	-271
2020/12/11 21:51	-270	-268	-273	1.08	4.59	5.13	-0.0037	-271
2020/12/11 21:52	-271	-268	-273	0.85	4.7	5.12	-0.0037	-272
2020/12/11 21:53	-271	-269	-275	0.71	4.79	5.14	0	-271
2020/12/11 21:54	-272	-266	-277	0.24	4.82	4.94	-0.0037	-273
2020/12/11 21:55	-274	-271	-277	-0.41	4.77	4.56	-0.0036	-275
2020/12/11 21:56	-276	-273	-277	-0.88	4.65	4.21	0.0036	-275
2020/12/11 21:57	-275	-274	-278	-1.09	4.52	3.97	0.0036	-274
2020/12/11 21:58	-275	-273	-277	-1.25	4.36	3.74	0.0036	-274
2020/12/11 21:59	-275	-274	-278	-1.74	4.14	3.27	-0.0073	-277
2020/12/11 22:00	-276	-271	-277	-1.52	3.95	3.19	0.0109	-273
2020/12/11 22:01	-275	-271	-277	-1.64	3.75	2.93	0	-275
2020/12/11 22:02	-274	-272	-276	-1.43	3.57	2.85	0.0036	-273
2020/12/11 22:03	-273	-272	-279	-1.93	3.33	2.36	-0.0183	-278
2020/12/11 22:04	-277	-276	-281	-2.34	3.04	1.87	-0.0072	-279
2020/12/11 22:05	-280	-276	-282	-2.52	2.72	1.46	0.0036	-279
2020/12/11 22:06	-279	-273	-281	-2.68	2.39	1.05	-0.0036	-280
2020/12/11 22:07	-281	-277	-281	-2.56	2.07	0.79	0.0071	-279
2020/12/11 22:08	-277	-276	-279	-2.26	1.78	0.66	-0.0036	-278
2020/12/11 22:09	-278	-275	-282	-1.85	1.55	0.63	0.0036	-277
2020/12/11 22:10	-278	-276	-282	-2.17	1.28	0.2	-0.0144	-282
2020/12/11 22:11	-280	-277	-282	-1.9	1.04	0.1	0.0036	-279
2020/12/11 22:12	-280	-274	-280	-1.39	0.87	0.18	0.0107	-277
2020/12/11 22:13	-276	-275	-281	-1.01	0.74	0.24	-0.0036	-277
2020/12/11 22:14	-277	-276	-280	-0.99	0.62	0.12	-0.0072	-279
2020/12/11 22:15	-279	-274	-279	-0.56	0.55	0.27	0.0108	-276
2020/12/11 22:16	-276	-275	-278	-0.27	0.52	0.39	0	-276
2020/12/11 22:17	-276	-275	-284	-0.46	0.46	0.23	-0.0109	-279
2020/12/11 22:18	-279	-275	-281	-0.57	0.39	0.11	0	-279
2020/12/11 22:19	-280	-277	-281	-0.36	0.34	0.17	0.0107	-277
2020/12/11 22:20	-277	-275	-279	-0.47	0.29	0.05	-0.0072	-279
2020/12/11 22:21	-278	-278	-284	-1.03	0.16	-0.36	-0.018	-283
2020/12/11 22:22	-281	-275	-282	-0.56	0.09	-0.19	0.0142	-277
2020/12/11 22:23	-278	-277	-282	-0.88	-0.02	-0.46	-0.0144	-282
2020/12/11 22:24	-281	-281	-285	-1.16	-0.17	-0.75	-0.0071	-283
2020/12/11 22:25	-282	-280	-283	-1.15	-0.31	-0.88	0	-282
2020/12/11 22:26	-281	-277	-282	-0.56	-0.38	-0.66	0.0107	-278
2020/12/11 22:27	-279	-274	-280	0.35	-0.34	-0.16	0.0179	-274
2020/12/11 22:28	-275	-273	-277	0.79	-0.24	0.16	0	-275
2020/12/11 22:29	-276	-275	-279	0.64	-0.16	0.16	-0.0072	-278
2020/12/11 22:30	-278	-274	-281	0.77	-0.06	0.32	0.0072	-276
2020/12/11 22:31	-277	-273	-280	0.94	0.06	0.53	0.0072	-275
2020/12/11 22:32	-274	-273	-280	1	0.18	0.68	-0.0036	-275
2020/12/11 22:33	-275	-273	-277	1.23	0.33	0.95	0.0073	-273
2020/12/11 22:34	-273	-273	-278	0.8	0.43	0.83	-0.0147	-277
2020/12/11 22:35	-277	-272	-279	0.99	0.56	1.05	0.0144	-273
2020/12/11 22:36	-272	-271	-276	0.92	0.67	1.13	-0.0074	-274
2020/12/11 22:37	-275	-272	-278	0.43	0.73	0.94	-0.0073	-277
2020/12/11 22:38	-276	-274	-278	0.34	0.77	0.94	0.0036	-275
2020/12/11 22:39	-276	-274	-278	-0.13	0.75	0.69	-0.0072	-278
2020/12/11 22:40	-276	-271	-278	0.34	0.8	0.96	0.0145	-272
2020/12/11 22:41	-272	-270	-274	0.73	0.89	1.25	0.0037	-271
2020/12/11 22:42	-271	-270	-277	0.28	0.92	1.06	-0.0185	-276
2020/12/11 22:43	-277	-270	-279	0.47	0.98	1.22	0.0181	-272
2020/12/11 22:44	-272	-271	-274	0.43	1.03	1.25	-0.0037	-273
2020/12/11 22:45	-274	-271	-274	0.36	1.08	1.26	0.0036	-273
2020/12/11 22:46	-273	-273	-277	-0.11	1.06	1.01	-0.011	-276
2020/12/11 22:47	-275	-271	-276	0.1	1.08	1.12	0.0109	-272
2020/12/11 22:48	-272	-268	-273	0.58	1.15	1.44	0.011	-269
2020/12/11 22:49	-269	-267	-270	0.96	1.27	1.75	0.0037	-268
2020/12/11 22:50	-269	-268	-272	0.75	1.36	1.74	-0.0074	-271
2020/12/11 22:51	-273	-265	-273	1.06	1.49	2.02	0.022	-267
2020/12/11 22:52	-266	-265	-271	0.66	1.58	1.91	-0.0188	-271
2020/12/11 22:53	-271	-269	-272	0.34	1.62	1.79	0	-271
2020/12/11 22:54	-271	-268	-273	-0.15	1.6	1.52	-0.0074	-273
2020/12/11 22:55	-272	-269	-273	-0.23	1.57	1.45	0.0037	-271
2020/12/11 22:56	-271	-266	-272	0.08	1.58	1.62	0.0111	-268
2020/12/11 22:57	-269	-267	-272	0.38	1.63	1.82	0.0074	-267
2020/12/11 22:58	-267	-265	-270	0.51	1.69	1.95	0	-267
2020/12/11 22:59	-268	-265	-271	0.79	1.79	2.19	0.0112	-265
2020/12/11 23:00	-266	-266	-274	-0.13	1.78	1.71	-0.0263	-273
2020/12/11 23:01	-274	-274	-274	-0.85	1.67	1.24	0	-274
2020/12/11 9:01	-280	-267	-280	-0.79	1.57	1.18	0.0357	-270
2020/12/11 9:02	-271	-270	-280	-2.01	1.32	0.32	-0.0332	-280
2020/12/11 9:03	-279	-279	-284	-3.08	0.94	-0.6	-0.0143	-283
2020/12/11 9:04	-283	-281	-285	-3.47	0.5	-1.23	0.0035	-282
2020/12/11 9:05	-283	-281	-285	-3.68	0.04	-1.8	0	-283
2020/12/11 9:06	-284	-279	-284	-3.1	-0.35	-1.9	0.0176	-279
2020/12/11 9:07	-279	-273	-281	-2.57	-0.67	-1.95	0	-279
2020/12/11 9:08	-280	-276	-280	-2.22	-0.94	-2.06	0	-280
2020/12/11 9:09	-279	-275	-281	-1.48	-1.13	-1.87	0.0072	-277
2020/12/11 9:10	-278	-272	-278	-0.67	-1.21	-1.55	0.0108	-275
2020/12/11 9:11	-274	-273	-276	-0.1	-1.23	-1.28	-0.0036	-275
2020/12/11 9:12	-276	-273	-277	0.41	-1.18	-0.97	0.0072	-274
2020/12/11 9:13	-275	-266	-275	1.75	-0.96	-0.08	0.0327	-266
2020/12/11 9:14	-267	-264	-270	2.52	-0.64	0.62	0.0037	-266
2020/12/11 9:15	-268	-261	-268	2.75	-0.3	1.08	0.0037	-267
2020/12/11 9:16	-266	-265	-269	2.89	0.06	1.51	0	-266
2020/12/11 9:17	-267	-265	-268	2.95	0.43	1.9	0.0075	-265
2020/12/11 9:18	-267	-260	-267	3.2	0.83	2.43	0.0187	-262
2020/12/11 9:19	-262	-260	-271	2.8	1.18	2.58	-0.0115	-265
2020/12/11 9:20	-265	-264	-271	1.87	1.41	2.35	-0.0151	-269
2020/12/11 9:21	-268	-265	-270	1.54	1.61	2.38	0.0075	-266
2020/12/11 9:22	-267	-264	-269	1.36	1.78	2.45	0.0075	-265
2020/12/11 9:23	-265	-263	-272	0.37	1.82	2.01	-0.0226	-271
2020/12/11 9:24	-271	-269	-274	-0.68	1.74	1.4	-0.0111	-274
2020/12/11 9:25	-272	-270	-276	-1.34	1.57	0.9	-0.0074	-274
2020/12/11 9:26	-273	-273	-278	-2.09	1.31	0.26	-0.0147	-277
2020/12/11 9:27	-277	-276	-280	-2.61	0.98	-0.32	-0.0036	-278
2020/12/11 9:28	-278	-277	-286	-3.45	0.55	-1.17	-0.018	-283
2020/12/11 9:29	-284	-280	-287	-4.31	0.01	-2.14	-0.0106	-287
2020/12/11 9:30	-286	-284	-292	-4.76	-0.58	-2.96	-0.007	-288
2020/12/11 9:31	-286	-285	-293	-5.29	-1.24	-3.89	-0.021	-292
2020/12/11 9:32	-292	-289	-295	-5.58	-1.94	-4.73	-0.0068	-294
2020/12/11 9:33	-294	-292	-301	-5.3	-2.6	-5.25	0.0034	-293
2020/12/11 9:34	-292	-291	-302	-4.93	-3.22	-5.69	-0.0068	-294
2020/12/11 9:35	-293	-288	-294	-3.74	-3.69	-5.56	0.0137	-289
2020/12/11 9:36	-291	-287	-292	-2.74	-4.03	-5.4	0.0069	-289
2020/12/11 9:37	-290	-288	-291	-1.89	-4.27	-5.21	0.0034	-289
2020/12/11 9:38	-289	-288	-295	-1.31	-4.43	-5.08	-0.0035	-290
2020/12/11 9:39	-293	-286	-293	-0.79	-4.53	-4.92	0.0102	-290
2020/12/11 9:40	-289	-285	-291	0.29	-4.49	-4.35	0.0138	-285
2020/12/11 9:41	-286	-285	-290	0.4	-4.44	-4.24	-0.014	-290
2020/12/11 9:42	-290	-285	-292	1.16	-4.3	-3.71	0.0172	-285
2020/12/11 9:43	-284	-282	-286	1.92	-4.06	-3.1	0.0035	-283
2020/12/11 9:44	-284	-281	-285	2.49	-3.75	-2.5	0.007	-282
2020/12/11 9:45	-282	-281	-285	2.66	-3.41	-2.08	-0.0035	-283
2020/12/11 9:46	-282	-281	-284	2.82	-3.06	-1.65	0	-282
2020/12/11 9:47	-282	-278	-283	3.08	-2.68	-1.14	0.0071	-280
2020/12/11 9:48	-280	-277	-282	3	-2.3	-0.8	-0.0036	-281
2020/12/11 9:49	-280	-280	-289	2.07	-2.04	-1.01	-0.025	-287
2020/12/11 9:50	-286	-284	-288	1.67	-1.83	-1	0.0035	-285
2020/12/11 9:51	-285	-284	-293	0.6	-1.76	-1.46	-0.0211	-291
2020/12/11 9:52	-290	-285	-294	0.06	-1.75	-1.72	0	-290
2020/12/11 9:53	-288	-283	-293	-0.38	-1.8	-1.99	-0.0104	-291
2020/12/11 9:54	-292	-285	-294	-0.09	-1.81	-1.85	0.0171	-287
2020/12/11 9:55	-287	-284	-296	0.13	-1.79	-1.73	0	-287
2020/12/11 9:56	-288	-286	-300	-0.99	-1.91	-2.41	-0.0313	-297
2020/12/11 9:57	-298	-284	-298	-0.83	-2.02	-2.43	0.0235	-291
2020/12/11 9:58	-289	-287	-295	-0.53	-2.08	-2.35	-0.0035	-290
2020/12/11 9:59	-289	-282	-294	-0.4	-2.13	-2.33	-0.0069	-291
2020/12/11 10:00	-291	-280	-293	1.15	-1.99	-1.42	0.0378	-280
2020/12/11 10:01	-281	-276	-285	1.71	-1.78	-0.92	-0.0071	-283
2020/12/11 10:02	-284	-281	-288	1.75	-1.56	-0.68	-0.0035	-285
2020/12/11 10:03	-284	-276	-290	2.48	-1.25	-0.01	0.0176	-279
2020/12/11 10:04	-279	-274	-285	2.31	-0.96	0.2	-0.0143	-283
2020/12/11 10:05	-282	-279	-290	1.34	-0.79	-0.12	-0.0248	-289
2020/12/11 10:06	-289	-283	-290	1.19	-0.64	-0.05	0.0138	-285
2020/12/11 10:07	-288	-282	-296	0.66	-0.56	-0.23	0	-288
2020/12/11 10:08	-292	-283	-293	-0.34	-0.6	-0.77	-0.0034	-293
2020/12/11 10:09	-293	-280	-293	0.47	-0.54	-0.31	0.0375	-282
2020/12/11 10:10	-284	-281	-286	0.71	-0.46	-0.1	0	-284
2020/12/11 10:11	-283	-282	-292	0.7	-0.37	-0.02	-0.0071	-285
2020/12/11 10:12	-284	-281	-289	0.67	-0.28	0.05	-0.0035	-285
2020/12/11 10:13	-286	-279	-288	1.25	-0.13	0.5	0.021	-280
2020/12/11 10:14	-281	-280	-287	0.92	-0.01	0.45	-0.0142	-285
2020/12/11 10:15	-286	-283	-290	0.02	-0.01	0	-0.014	-290
2020/12/11 10:16	-289	-289	-289	-0.41	-0.06	-0.27	0	-289
2020/12/11 10:31	-290	-285	-292	-0.92	-0.18	-0.63	-0.0034	-291
2020/12/11 10:32	-292	-285	-294	-0.8	-0.28	-0.67	0.0137	-288
2020/12/11 10:33	-287	-286	-295	-1.32	-0.44	-1.1	-0.0209	-293
2020/12/11 10:34	-292	-290	-297	-1.95	-0.68	-1.66	-0.0137	-296
2020/12/11 10:35	-296	-289	-298	-2.1	-0.95	-2	0.0034	-295
2020/12/11 10:36	-293	-288	-297	-1.43	-1.12	-1.84	0.0102	-290
2020/12/11 10:37	-291	-290	-294	-0.91	-1.24	-1.7	0.0034	-290
2020/12/11 10:38	-291	-288	-293	-0.78	-1.34	-1.72	-0.0034	-292
2020/12/11 10:39	-292	-290	-297	-1.01	-1.46	-1.97	-0.0103	-295
2020/12/11 10:40	-294	-291	-297	-1.2	-1.61	-2.21	-0.0068	-296
2020/12/11 10:41	-297	-292	-299	-1.36	-1.78	-2.46	0	-297
2020/12/11 10:42	-298	-292	-298	-0.84	-1.89	-2.31	0.0168	-293
2020/12/11 10:43	-295	-286	-295	0.2	-1.86	-1.76	0.0237	-288
2020/12/11 10:44	-287	-286	-291	0.62	-1.78	-1.47	-0.0105	-290
2020/12/11 10:45	-287	-286	-290	1.14	-1.64	-1.07	-0.0035	-288
2020/12/11 10:46	-288	-283	-290	1.43	-1.46	-0.75	0	-288
2020/12/11 10:47	-288	-283	-289	1.7	-1.25	-0.4	0.0035	-287
2020/12/11 10:48	-286	-286	-290	1.8	-1.03	-0.13	-0.0035	-287
2020/12/11 10:49	-287	-285	-289	1.78	-0.8	0.09	0	-287
2020/12/11 10:50	-288	-285	-289	1.82	-0.57	0.34	0.0069	-286
2020/12/11 10:51	-286	-285	-290	1.38	-0.4	0.29	-0.0105	-289
2020/12/11 10:52	-289	-286	-292	1.04	-0.27	0.25	0	-289
2020/12/11 10:53	-289	-288	-292	0.9	-0.16	0.29	0.0035	-288
2020/12/11 10:54	-290	-286	-290	1.03	-0.03	0.48	0.0138	-286
2020/12/11 10:55	-284	-284	-290	0.67	0.05	0.39	-0.0176	-289
2020/12/11 10:56	-289	-287	-291	0.67	0.14	0.47	0.0069	-287
2020/12/11 10:57	-287	-287	-292	0.24	0.17	0.29	-0.0105	-290
2020/12/11 10:58	-289	-287	-294	-0.29	0.13	-0.02	-0.0104	-292
2020/12/11 10:59	-292	-289	-294	-0.23	0.1	-0.02	0.0103	-289
2020/12/11 11:00	-292	-286	-292	-0.06	0.09	0.06	0.0137	-288
2020/12/11 11:01	-286	-286	-293	-0.46	0.04	-0.19	-0.021	-292
2020/12/11 11:02	-292	-288	-294	-0.43	-0.02	-0.23	0.0068	-290
2020/12/11 11:03	-289	-286	-293	0.12	0	0.06	0.0104	-286
2020/12/11 11:04	-286	-280	-287	0.97	0.12	0.6	0.014	-282
2020/12/11 11:05	-285	-281	-291	0.68	0.2	0.55	-0.0105	-288
2020/12/11 11:06	-287	-280	-292	1.1	0.34	0.89	0.0139	-283
2020/12/11 11:07	-283	-279	-286	1.43	0.52	1.24	0.0035	-282
2020/12/11 11:08	-283	-279	-284	1.68	0.73	1.57	0.0071	-281
2020/12/11 11:09	-281	-279	-283	1.6	0.93	1.73	-0.0036	-282
2020/12/11 11:10	-282	-277	-283	1.71	1.15	2	0.0071	-280
2020/12/11 11:11	-279	-275	-281	1.8	1.37	2.27	0	-279
2020/12/11 11:12	-278	-278	-286	1.09	1.51	2.05	-0.0216	-284
2020/12/11 11:13	-283	-282	-292	0.18	1.53	1.62	-0.0141	-287
2020/12/11 11:14	-284	-280	-287	0.21	1.56	1.66	0.007	-282
2020/12/11 11:15	-284	-279	-287	0.07	1.56	1.6	0.0035	-283
2020/12/11 11:16	-284	-272	-286	1.35	1.73	2.41	0.0423	-272
[truncated: 182,530 more rows]
