# Supplementary material for: Enhanced futures price-spread forecasting based on an attention-driven optimized LSTM network: integrating an improved grey wolf optimizer algorithm for enhanced accuracy
Source: PeerJ Comput Sci. 2025 Jun 2;11:e2865. doi: 10.7717/peerj-cs.2865 (PMC12192826; doi:10.7717/peerj-cs.2865)
Supplement: Supplemental Information 3 [file peerj-cs-11-2865-s003.py]

#!/usr/bin/env python
# coding: utf-8


import random
import tensorflow as tf
import matplotlib.pyplot as plt
import numpy as np
import pandas as pd
from sklearn.metrics import mean_absolute_percentage_error
from sklearn.metrics import mean_squared_error
from sklearn.metrics import mean_absolute_error 
from sklearn.metrics import r2_score 
from sklearn.preprocessing import MinMaxScaler
from sklearn.model_selection import train_test_split
from tensorflow.python.keras.callbacks import EarlyStopping
from tensorflow.python.keras.layers import Dense, Dropout, LSTM, Input, MultiHeadAttention, Flatten, SimpleRNN, Bidirectional, Masking
from tensorflow.python.keras.layers.core import Activation
from tensorflow.python.keras.models import Model,Sequential
from numpy.random import uniform
from numpy import abs
import math
import MySqlConnect as sql
from sympy import isprime
import time


plt.rcParams['font.sans-serif'] = ['SimHei']
plt.rcParams['axes.unicode_minus'] = False

name = "IGWO-Final"


def creat_dataset(x, y, look_back):
    datax, dataY = [], []
    for i in range(len(x) - look_back - 1):
        a = x[i: (i + look_back)]
        datax.append(a)
        dataY.append(y[i + look_back])
    return np.array(datax), np.array(dataY)

def BorderCheck( X):
    for i in range(pop_size):
        for j in range(dim):

            if X[i, j] > ub[j] or X[i, j] < lb[j] or X[i, j] == ub[j] or X[i, j] == lb[j]:

                X[i, j] = random.uniform(lb[j], ub[j])
    return X


data_num = 180000
dataframe = pd.read_csv('sys.csv',header=0, parse_dates=[0],index_col=0, usecols=[0, 1, 2, 3, 8])
dataset = dataframe[0:data_num].values


scaler = MinMaxScaler(feature_range=(0, 1))

x = dataset[:, 0:]

y = dataset[:, -1]


x = scaler.fit_transform(x)
y = scaler.fit_transform(y.reshape(-1, 1))


train_size = int(len(dataset) * 0.8)
test_size = len(dataset) - train_size
train, test = dataset[0: train_size], dataset[train_size: len(dataset)]


def initial(pop_size, dim, ub, lb):
    x = np.zeros([pop_size, dim])
    x0 = np.random.random()
    a = 0.7
    for i in range(pop_size):
        for j in range(dim):
            if x0 < a:
                x = x0/a
            else:
                x = (1-x0)/(1-a)
            x[i, j] = x*(ub[j] - lb[j]) + lb[j]
            x0 = x
    return x


def init_pop(pop_size, dim, ub, lb):
   p = np.zeros((pop_size, dim))
   prime_number_min = dim * 2 + 3
   while not isprime(prime_number_min):
       prime_number_min += 1
   for i in range(pop_size):
       for j in range(dim):
           r = np.mod(2*np.cos(2 * np.pi * (j+1) / prime_number_min) * (i+1), 1)
           p[i, j] = lb[j] + r * (ub[j] - lb[j])
   return p


def build_model(lk, neurons1, neurons2, neurons3, dropout):
    look_back = lk
    # epochs = epochs
    x_train, x_test, y_train, y_test = train_test_split(x, y, random_state=42, test_size=0.2, shuffle=False)
    trainx, trainY = creat_dataset(x_train, y_train, look_back)
    testx, testY = creat_dataset(x_test, y_test, look_back)
    x_train, y_train = trainx, trainY
    x_test, y_test = testx, testY
    inputs = Input(shape=(x_train.shape[1], x_train.shape[2]))
    lstm1 = LSTM(units=neurons1, return_sequences=True)(inputs)
    lstm2 = LSTM(units=neurons2, return_sequences=True)(lstm1)
    attention_output = MultiHeadAttention(num_heads=3, key_dim=neurons2)(lstm2,lstm2)
    lstm3 = LSTM(units=neurons3, return_sequences=False)(attention_output)
    dropout = Dropout(dropout)(lstm3)
    dense1 = Dense(100)(dropout)
    output = Dense(units=1, activation='relu')(dense1)
    model = Model(inputs=inputs, outputs=output)
    model.compile(loss='mean_squared_error', optimizer='Adam')
    return model, x_train, y_train, x_test, y_test


def training(x):
    lk = int(x[0])
    neurons1 = int(x[1])
    neurons2 = int(x[2])
    neurons3 = int(x[3])
    dropout = round(x[4], 6)
    print(x)
    
    model, x_train, y_train, x_test, y_test = build_model(lk, neurons1, neurons2, neurons3, dropout)
    model.fit(
        x_train,
        y_train,
        batch_size=batch_size,
        epochs=100,
        validation_split=0.1,
        verbose=0,
        workers=10,
        callbacks=[EarlyStopping(monitor='val_loss', patience=22, restore_best_weights=True)])
    
    pred = model.predict(x_test)
    temp_mse = mean_squared_error(y_test, pred)
    print(temp_mse)
    return temp_mse

def GWO(objf, lb, ub, dim, pop_size, max_iter):
    best_pos = np.zeros(dim)
    best_score = float("inf")


    if not isinstance(lb, list):
        lb = [lb] * dim
    if not isinstance(ub, list):
        ub = [ub] * dim

    all = np.zeros((pop_size, dim + 1))
    position_x1 = np.zeros((pop_size, dim))
    position_x2 = np.zeros((pop_size, dim))
    position_x3 = np.zeros((pop_size, dim))
    position_x4 = np.zeros((pop_size, dim))

    position = init_pop(pop_size, dim, ub, lb)


    Convergence_curve = np.zeros(max_iter)

    for l in range(0, max_iter):  # Start the iteration process
        for i in range(0, int(pop_size)):  # Iterate through all search agents

            fitness_1 = objf(position[i, :])  # Calculate the objective function value for the current search agent

            all[i, 0:dim] = position[i, :].copy()
            all[i, dim] = fitness_1

        all = all[np.argsort(all[:, dim])]  # Sort by fitness
        if all[
            0, dim] < best_score:  # If the current objective function value is less than the best's objective function value
            best_score = all[0, dim]
            best_pos = all[0, 0:dim].copy()
        alpha_score = all[0, dim]  # Update the alpha's objective function value
        alpha_pos = all[0, 0:dim].copy()  # Update the alpha's position
        beta_score = all[1, dim]  # Update the beta's objective function value
        beta_pos = all[1, 0:dim].copy()  # Update the beta's position
        delta_score = all[2, dim]  # Update the delta's objective function value
        delta_pos = all[2, 0:dim].copy()  # Update the delta's position
        worst_score = all[pop_size - 1, dim]  # Update the worst's objective function value
        worst_pos = all[pop_size - 1, 0:dim].copy()  # Update the worst's position

        pi = math.pi
        a = 1 + math.sin((pi / 2) + pi * (l / max_iter))  # Update parameter a

        for i in range(0, pop_size):  # Update the position of the search agents
            r1 = random.random()  # Generate a random float between 0 and 1
            r2 = random.random()  # Generate a random float between 0 and 1
            A1 = 2 * a * r1 - a  # Calculate A1
            C1 = 2 * r2  # Calculate C1
            d_alpha = abs(C1 * alpha_pos - all[i, 0:dim])  # Calculate the distance between the candidate wolf and alpha
            x1 = alpha_pos - A1 * d_alpha  # Update the candidate wolf's position based on alpha

            r1 = random.random()  # Generate a random float between 0 and 1
            r2 = random.random()  # Generate a random float between 0 and 1
            A2 = 2 * a * r1 - a  # Calculate A2
            C2 = 2 * r2  # Calculate C2
            d_beta = abs(C2 * beta_pos - all[i, 0:dim])  # Calculate the distance between the candidate wolf and beta
            x2 = beta_pos - A2 * d_beta  # Update the candidate wolf's position based on beta

            r1 = random.random()  # Generate a random float between 0 and 1
            r2 = random.random()  # Generate a random float between 0 and 1
            A3 = 2 * a * r1 - a  # Calculate A3
            C3 = 2 * r2  # Calculate C3
            d_delta = abs(C3 * delta_pos - all[i, 0:dim])  # Calculate the distance between the candidate wolf and delta
            x3 = delta_pos - A3 * d_delta  # Update the candidate wolf's position based on delta

            r1 = random.random()  # Generate a random float between 0 and 1
            r2 = random.random()  # Generate a random float between 0 and 1
            A4 = 2 * a * r1 - a  # Calculate A1
            C4 = 2 * r2  # Calculate C1
            d_Best = abs(C4 * best_pos - all[i, 0:dim])
            x4 = best_pos - A4 * d_Best

            gama = 1E-16  # Prevent division by zero
            w1 = abs(x1) / (abs(x1) + abs(x2) + abs(x3) + abs(x4) + gama)
            w2 = abs(x2) / (abs(x1) + abs(x2) + abs(x3) + abs(x4) + gama)
            w3 = abs(x3) / (abs(x1) + abs(x2) + abs(x3) + abs(x4) + gama)
            w4 = abs(x4) / (abs(x1) + abs(x2) + abs(x3) + abs(x4) + gama)
            position_x1[i] = (w1 * x1 + w2 * x2 + w3 * x3 + w4 * x4) * (1 - (l / max_iter)) / 4 + x4 * (
                        l / max_iter)  # First candidate position
            # Calculate the second candidate position
            tt = -(l / max_iter) + 1
            if tt != -1 and tt != 1:
                a = math.atanh(tt)
            else:
                a = 1
            b = 1 - l / max_iter
            vb = 2 * a * np.random.random([1, dim]) - a
            vc = 2 * b * np.random.random([1, dim]) - b
            r_a = random.randint(0, pop_size - 1)
            r_b = random.randint(0, pop_size - 1)
            r_choice = random.random()
            r = random.random()
            # The first half of the wolves follow commands
            if (i <= int(pop_size / 2)):
                mid_log = math.log((best_score - all[i, dim]) / (best_score - worst_score) + 1)
                w = 1 + r * mid_log
                position_x2[i, :] = best_pos + vb * (w * all[r_a, 0:dim] - all[r_b, 0:dim])
                r_forehalf = random.random()
                if r_forehalf > 0.5:
                    position[i, :] = position_x1[i, :]
                else:
                    position[i, :] = position_x2[i, :]
            # The second half of the wolves either follow commands or change randomly
            else:
                mid_log = math.log((best_score - all[i, dim]) / (best_score - worst_score) + 1)
                w = 1 - r * mid_log

                position_x1[i, :] = vc * all[i, 0:dim]
                position_x2[i, :] = best_pos + vb * (w * all[r_a, 0:dim] - all[r_b, 0:dim])

                if r_choice > 0.5:
                    if r_choice > 0.75:
                        position[i, :] = position_x1[i, :]
                    else:
                        position[i, :] = position_x2[i, :]
                else:
                    for j in range(dim):
                        position[i, j] = random.random() * (ub[j] - lb[j]) + lb[j]
                position = BorderCheck(position)
        Convergence_curve[l] = best_score  # Record the alpha's objective function value for each iteration

        if (l % 1 == 0):
            print(['Iteration ' + str(l + 1) + ' result: ' + str(best_score)])  # Print the result of each iteration
            print(['Iteration ' + str(l + 1) + ' best position: ' + str(
                best_pos)])  # Print the best position of each iteration
        plt.plot(Convergence_curve)  # Plot the convergence curve
        plt.title('Convergence Curve')
        plt.show()

        return best_pos, best_score, Convergence_curve  # Return the position and objective function value of the optimal solution


ub = [20, 200, 200, 200, 0.5]  # Define the upper bound list
lb = [5, 1, 1, 1, 0.02]  # Define the lower bound list

max_iter = 4  # Number of iterations
dim = 5  # The search range of gray wolves, i.e., the number of parameters
pop_size = 6  # Number of gray wolves for searching
batch_size = 7000

best_pos, best_score, Convergence_curve = GWO(training, lb, ub, dim, pop_size, max_iter)

print('GWO最佳适应度为：', best_score)
print('GWO最佳参数为： ', best_pos)


lk = int(best_pos[0])
neurons1 = int(best_pos[1])
neurons2 = int(best_pos[2])
neurons3 = int(best_pos[3])
dropout = best_pos[4]

model, x_train, y_train, x_test, y_test = build_model(lk, neurons1, neurons2, neurons3, dropout)
# Call the 'build_model' function to construct the model, passing in parameters: 'lk', the number of neurons in the first hidden layer 'neurons1', the number of neurons in the second hidden layer 'neurons2', the number of neurons in the third hidden layer 'neurons3', and the dropout rate 'dropout'
# The return values include the constructed model 'model', training data 'x_train' and 'y_train', and testing data 'x_test' and 'y_test'


history = model.fit(x_train, y_train, epochs=200, batch_size=batch_size, validation_split=0.2, verbose=0,
    callbacks=[EarlyStopping(monitor='val_loss', patience=29, restore_best_weights=True)])
# Use the 'fit' function to train the model, passing in training data 'x_train' and 'y_train', training for 200 epochs, with a batch size of 'batch_size',
# a validation split of 0.2, verbose set to 0 to not print training logs, and callbacks set to use EarlyStopping,
# monitoring the validation loss 'val_loss', stopping training and restoring the best weights if there is no improvement in validation loss for 29 consecutive epochs to prevent overfitting


trainPredict = model.predict(x_train)

testPredict = model.predict(x_test)


trainPredict = scaler.inverse_transform(trainPredict)

trainY = scaler.inverse_transform(y_train)


testPredict = scaler.inverse_transform(testPredict)

testY = scaler.inverse_transform(y_test)

pred_length = len(testPredict)
true_length = len(testY)

if pred_length != true_length:
    aligned_length = min(pred_length, true_length)
    true_aligned = testY[true_length - aligned_length:]
else:
    true_aligned = testY

N = len(testPredict)
pred_indices = np.arange(0, N, 10)
true_indices = np.arange(0, N, 10)

pred = testPredict[pred_indices]
true = true_aligned[true_indices]

sa = np.mean(np.where((pred[1:] - true[:-1]) * (true[1:] - true[:-1]) > 0, 1, 0) + np.where(
    ((pred[1:] - true[:-1]) == 0) & ((true[1:] - true[:-1]) == 0), 1, 0))

print('sa', sa)
timestamp = time.time()

rmse = math.sqrt(mean_squared_error(testY, testPredict))
print('RMSE %.5f ' %(rmse))

mae = mean_absolute_error(testY, testPredict)
print('MAE %.5f ' %(mae))

r2 = r2_score(testY, testPredict)
print('R2 %.5f ' %(r2))

mape = mean_absolute_percentage_error(testY, testPredict)
print('Mape %.5f ' %(mape))

df = pd.DataFrame({'Predicted Values': testPredict.flatten(),'Real Values': testY.flatten()})
df.to_csv('predicted_values'+str(timestamp)+'.csv', index=False)


plt.plot(history.history['loss'])
plt.title('model loss')
plt.ylabel('loss')
plt.xlabel('epoch')
plt.savefig(r'C:\Users\Blueman\Desktop\gwosmaloss'+str(timestamp)+'.png',dpi=300)
plt.show()

fig2 = plt.figure(figsize=(30, 4), dpi=200)
plt.plot(range(len(y_train), len(y_train) + len(y_test)), testY, label="Actual", color='r', linewidth=0.5)
plt.plot(range(len(y_train), len(y_train) + len(testPredict)), testPredict, color='b', label='Prediction',
        linewidth=1, linestyle="--")
plt.title('GwO-LSTM Prediction', size=15)
plt.ylabel('close', size=15)
plt.xlabel('time', size=15)
plt.legend()
plt.savefig(r'C:\Users\Blueman\Desktop\gwosma'+str(timestamp)+'.png',dpi=300)
plt.show()


# In[ ]:
result=[name, data_num, max_iter, pop_size, ub, lb, best_score, r2, rmse, mae, mape, best_pos]
sql.init()
sql.insert(result)
sql.close()
